# Supplementary material for: Microgravity simulation by diamagnetic levitation: effects of a strong gradient magnetic field on the transcriptional profile of Drosophila melanogaster
Source: BMC Genomics. 2012 Feb 1;13:52. doi: 10.1186/1471-2164-13-52 (PMC3305489; doi:10.1186/1471-2164-13-52)
Supplement: Additional file 3 — GEDI analysis files, including each cluster list of probesets and their expression ratio for each condition (zip file). [file 1471-2164-13-52-S3.ZIP]

Archive with 6 entries (6 files):
- Herranz BMCGenomics _ GEDI/~$ditional information for Paper Magnet.doc
- Herranz BMCGenomics _ GEDI/0Z_Display.htm
- Herranz BMCGenomics _ GEDI/Magnet 20x16 plus.gdi
- Herranz BMCGenomics _ GEDI/Magnet 20x16 plus_GeneList.txt
- Herranz BMCGenomics _ GEDI/Xpression Matrix2.txt
- Herranz BMCGenomics _ GEDI/Z_setting.xml
