# Supplementary material for: Microgravity simulation by diamagnetic levitation: effects of a strong gradient magnetic field on the transcriptional profile of Drosophila melanogaster
Source: BMC Genomics. 2012 Feb 1;13:52. doi: 10.1186/1471-2164-13-52 (PMC3305489; doi:10.1186/1471-2164-13-52)
Supplement: Additional file 3 — GEDI analysis files, including each cluster list of probesets and their expression ratio for each condition (zip file). [file 1471-2164-13-52-S3.ZIP › Herranz BMCGenomics _ GEDI/Magnet 20x16 plus_GeneList.txt]

Genes - from Drosophila	XCoord	YCoord
1631659_at	1	1
1625560_at	1	1
1639084_s_at	1	1
1635297_at	1	1
1636955_at	1	1
1626716_at	1	1
1625301_at	1	1
1639089_at	1	1
1626712_at	1	1
1629224_at	1	1
1626291_at	1	1
1633416_s_at	1	1
1634835_at	1	1
1635246_at	1	1
1631709_at	1	1
1641441_s_at	1	1
1625003_at	1	1
1637903_at	1	1
1635882_at	1	1
1623132_at	1	1
1627880_at	1	1
1623451_at	1	1
1634110_at	1	1
1638089_at	1	1
1640383_at	1	1
1625767_at	1	1
1629328_at	1	1
1639227_at	1	1
1638713_at	1	1
1629497_at	1	1
1633441_at	1	1
1628674_at	1	1
1635327_at	1	1
1639958_s_at	1	1
1633616_at	1	1
1639008_at	1	1
1641405_at	1	1
1626890_at	1	1
1628546_at	1	1
1635577_at	1	1
1638231_at	1	1
1628413_at	1	1
1630297_at	1	1
1629037_at	1	1
1636475_at	1	1
1629016_s_at	1	1
1634260_at	1	1
1630082_at	1	1
1638769_a_at	1	1
1636627_at	1	1
1631601_at	1	1
1627722_at	1	1
1625384_at	1	1
1628374_at	1	1
1639531_s_at	1	1
1637476_at	1	1
1634190_a_at	1	1
1630053_at	1	1
1631952_at	1	1
1635228_s_at	1	1
1636988_at	1	1
1626900_a_at	1	1
1637440_at	1	1
1628222_at	1	1
1631757_at	1	1
1623895_at	1	1
1641391_at	1	1
1637498_at	1	1
1639925_at	1	1
1629351_at	1	1
1630762_at	1	1
1637849_at	1	1
1624628_at	1	1
1625293_at	1	1
1632684_s_at	1	1
1633340_at	1	1
1641011_at	1	1
1626254_s_at	1	1
1622951_at	1	1
1629031_s_at	1	1
1641486_at	1	1
1624163_at	1	1
1629765_at	1	1
1639827_at	1	1
1633601_at	1	1
1629360_at	1	1
1624162_at	1	1
1635553_at	1	1
1639817_at	1	1
1636094_at	1	1
1638249_at	1	1
1637880_at	1	1
1627871_at	1	1
1634965_at	1	1
1627624_s_at	1	1
1628961_at	1	1
1637098_at	1	1
1624785_at	1	1
1637303_at	1	1
1640474_at	1	1
1633666_at	1	1
1622936_at	1	1
1623760_at	1	1
1628895_at	1	1
1637661_at	1	1
1640868_at	1	1
1635350_at	1	1
1624456_at	1	1
1630673_at	1	1
1636687_at	1	1
1637073_a_at	1	1
1623362_at	1	1
1638777_at	1	1
1624700_a_at	1	1
1626008_at	1	1
1632939_s_at	1	1
1628448_at	1	1
1628858_at	1	1
1630765_at	1	1
1624459_at	1	1
1634369_at	1	1
1631802_at	1	1
1628484_at	1	1
1630032_at	1	1
1629975_at	1	1
1628151_at	1	1
1628527_at	1	1
1637013_at	1	1
1641351_at	1	1
1634732_at	1	1
1632859_a_at	1	1
1622966_at	1	1
1632935_at	1	1
1631730_at	1	1
1639745_at	1	1
1640807_at	1	1
1631409_at	1	1
1627439_at	1	1
1625167_at	1	1
1634407_at	1	1
1633816_at	1	1
1637519_at	1	1
1637600_at	1	1
1632745_at	1	1
1628367_at	1	1
1632186_at	1	1
1627757_at	1	1
1626009_s_at	1	1
1641266_at	1	1
1625917_s_at	1	1
1630204_a_at	1	1
1625808_at	1	1
1624676_a_at	1	1
1631613_at	1	1
1629812_at	1	1
1640927_at	1	1
1628697_at	1	1
1629818_at	1	1
1633687_at	1	1
1625359_at	1	1
1624605_at	1	1
1628068_s_at	1	1
1635977_at	1	1
1632176_at	1	1
1640028_at	1	1
1630346_at	1	1
1635855_at	1	1
1625926_at	1	1
1640709_s_at	1	1
1636890_at	1	1
1628542_at	1	1
1633640_at	1	1
1639496_at	1	1
1624762_at	1	1
1629528_a_at	1	1
1635439_at	1	1
1629135_at	1	1
1624949_at	1	1
1638817_at	1	1
1628051_at	1	1
1631241_at	1	1
1636738_at	1	1
1631747_at	1	1
1633747_at	1	1
1626104_at	1	1
1631075_at	1	1
1633220_at	1	1
1630096_at	1	1
1638588_at	1	1
1639277_at	1	1
1627951_at	1	1
1629085_at	1	1
1627992_at	1	1
1627447_at	1	1
1631862_at	2	1
1635485_at	2	1
1633748_at	2	1
1623703_at	2	1
1636652_a_at	2	1
1633858_at	2	1
1634843_at	2	1
1625168_at	2	1
1625622_at	2	1
1626424_at	2	1
1636555_at	2	1
1639802_at	2	1
1624922_at	2	1
1629687_s_at	2	1
1626167_at	2	1
1635984_at	2	1
1625906_a_at	2	1
1636827_at	2	1
1629674_s_at	2	1
1632555_s_at	2	1
1633693_at	2	1
1631219_at	2	1
1633504_at	2	1
1637132_at	2	1
1637809_at	2	1
1635686_at	2	1
1632786_at	2	1
1628997_at	2	1
1638920_at	2	1
1628549_x_at	2	1
1623720_at	2	1
1627931_at	2	1
1632408_at	2	1
1623894_a_at	2	1
1626775_at	2	1
1641515_at	2	1
1637518_at	2	1
1623648_s_at	2	1
1628787_s_at	2	1
1626879_at	2	1
1641392_at	2	1
1625256_at	2	1
1630782_at	2	1
1629249_at	2	1
1625984_at	2	1
1641335_at	2	1
1632369_at	2	1
1628097_at	2	1
1636223_at	2	1
1633080_at	2	1
1640893_a_at	2	1
1630373_at	2	1
1639190_at	2	1
1632173_at	2	1
1641706_at	2	1
1628756_at	2	1
1637297_at	2	1
1636392_at	2	1
1631547_s_at	2	1
1639754_at	2	1
1634024_at	2	1
1632781_s_at	2	1
1626963_at	2	1
1627170_at	2	1
1631574_at	2	1
1631220_at	2	1
1639696_at	2	1
1631478_at	2	1
1641569_at	2	1
1641080_at	2	1
1632995_at	2	1
1626504_at	2	1
1638209_at	2	1
1631580_at	2	1
1638243_at	2	1
1627296_at	2	1
1636692_at	2	1
1634247_at	2	1
1634089_at	2	1
1635286_at	2	1
1624872_at	2	1
1631814_a_at	2	1
1634938_s_at	2	1
1630789_at	2	1
1637842_at	2	1
1623263_at	2	1
1632427_at	2	1
1636467_at	2	1
1636731_at	2	1
1633490_at	2	1
1638633_at	2	1
1631337_at	2	1
1626042_at	3	1
1628115_at	3	1
1626979_at	3	1
1639865_at	3	1
1629504_at	3	1
1640378_s_at	3	1
1639073_at	3	1
1627051_at	3	1
1623309_at	3	1
1634785_at	3	1
1624250_at	3	1
1623685_at	3	1
1631506_at	3	1
1630760_at	3	1
1626447_at	3	1
1641030_at	3	1
1625378_at	3	1
1633223_at	3	1
1635642_at	3	1
1639249_at	3	1
1625570_at	3	1
1637176_at	3	1
1638443_at	3	1
1627749_at	3	1
1624177_at	3	1
1629320_at	3	1
1636229_at	3	1
1636851_at	3	1
1636739_at	3	1
1633358_at	3	1
1639657_at	3	1
1641740_at	3	1
1623927_at	3	1
1629588_at	3	1
1636577_at	3	1
1628751_at	3	1
1623462_at	3	1
1624068_at	3	1
1625699_at	3	1
1623067_at	3	1
1629543_at	3	1
1634578_at	3	1
1630511_at	3	1
1632116_at	3	1
1632476_at	3	1
1624369_at	3	1
1636049_at	3	1
1626269_at	3	1
1637630_at	3	1
1632148_at	3	1
1633676_a_at	3	1
1629049_at	3	1
1626632_at	3	1
1636269_at	3	1
1630631_at	3	1
1628582_at	3	1
1630201_a_at	3	1
1640081_at	3	1
1637200_at	3	1
1637844_at	3	1
1623002_at	3	1
1641682_at	3	1
1634376_at	3	1
1627718_at	3	1
1630463_at	3	1
1626558_at	3	1
1631685_at	3	1
1624936_at	3	1
1629706_at	3	1
1635625_at	3	1
1634867_at	3	1
1627103_at	3	1
1627211_at	3	1
1633096_at	3	1
1630517_at	3	1
1632601_at	3	1
1624992_at	3	1
1627169_at	3	1
1640370_at	3	1
1636105_at	3	1
1637968_at	3	1
1636665_at	3	1
1625670_at	3	1
1633445_at	3	1
1637140_at	3	1
1634932_at	3	1
1637030_at	3	1
1626583_at	3	1
1640906_at	3	1
1628616_at	3	1
1639863_at	3	1
1631311_at	3	1
1630315_at	3	1
1627375_at	3	1
1632746_at	3	1
1634547_at	3	1
1627944_a_at	3	1
1633764_a_at	3	1
1628002_at	3	1
1632293_at	3	1
1627289_at	3	1
1637227_at	4	1
1628136_at	4	1
1641523_at	4	1
1639005_x_at	4	1
1634138_at	4	1
1626587_s_at	4	1
1638578_at	4	1
1625880_at	4	1
1623752_at	4	1
1637081_at	4	1
1625455_at	4	1
1634902_at	4	1
1636629_at	4	1
1637296_at	4	1
1638843_at	4	1
1624242_at	4	1
1634171_at	4	1
1625408_at	4	1
1632833_at	4	1
1639532_at	4	1
1630718_at	4	1
1632076_a_at	4	1
1639382_at	4	1
1624002_a_at	4	1
1638124_at	4	1
1629710_at	4	1
1630583_at	4	1
1633720_s_at	4	1
1626206_at	4	1
1630465_at	4	1
1632953_at	4	1
1625505_at	4	1
1640519_at	4	1
1631865_at	4	1
1631770_at	4	1
1626431_at	4	1
1640548_at	4	1
1630426_at	4	1
1637287_at	4	1
1638219_at	4	1
1623417_at	4	1
1631953_at	4	1
1630189_at	4	1
1637179_at	4	1
1626466_at	4	1
1630928_at	4	1
1635905_at	4	1
1634648_at	4	1
1629611_at	4	1
1630461_at	4	1
1626338_s_at	4	1
1634999_at	4	1
1631658_at	4	1
AFFX-Dm-M10961-4_at	4	1
1635876_at	4	1
1625381_at	4	1
1623529_s_at	4	1
1624582_a_at	4	1
1626295_at	4	1
1635401_at	4	1
1632842_at	4	1
1639141_at	4	1
AFFX-Dm-Q39096_at	4	1
1641085_at	4	1
1639290_at	4	1
1640219_at	4	1
1639032_at	4	1
1634967_at	4	1
1639231_at	4	1
1628246_at	4	1
1633136_a_at	4	1
1637451_at	4	1
1625654_at	4	1
1630873_s_at	4	1
1639835_at	4	1
1626521_x_at	4	1
1635626_s_at	4	1
1632175_at	4	1
1634953_at	4	1
1629419_at	4	1
1637543_at	4	1
1629761_at	4	1
1631946_at	4	1
1637433_at	4	1
1631651_at	4	1
1633007_at	4	1
1635772_at	4	1
1623095_at	4	1
1639811_at	4	1
1625483_at	4	1
1626364_at	4	1
1626869_a_at	4	1
1623140_at	4	1
1626541_at	4	1
1631528_at	4	1
1627548_at	4	1
1628968_at	4	1
1630113_at	4	1
1633172_at	4	1
1629025_at	4	1
1632742_at	4	1
1639274_at	4	1
1638911_at	4	1
1625274_at	4	1
1627762_at	4	1
1627285_at	4	1
1639281_at	4	1
1638148_at	4	1
1627968_at	4	1
1623292_at	5	1
1623942_at	5	1
1632905_at	5	1
1625554_at	5	1
1626736_at	5	1
1633628_at	5	1
1626642_at	5	1
1626814_at	5	1
1629472_s_at	5	1
1624066_at	5	1
1631797_at	5	1
1630148_at	5	1
1628193_s_at	5	1
AFFX-Dm-L22585_at	5	1
1624107_at	5	1
1627618_at	5	1
1634915_at	5	1
1623524_at	5	1
1638333_at	5	1
1629424_at	5	1
1641230_at	5	1
1636658_at	5	1
1633509_at	5	1
1637046_at	5	1
1624576_at	5	1
1632219_at	5	1
1641239_at	5	1
1637311_at	5	1
1629212_at	5	1
1635823_at	5	1
1638381_s_at	5	1
1633178_at	5	1
1634506_s_at	5	1
1628442_at	5	1
1632789_at	5	1
1634586_at	5	1
1640800_at	5	1
1623326_a_at	5	1
1639420_at	5	1
1630485_at	5	1
1637565_at	5	1
1634761_at	5	1
1634745_at	5	1
1624626_at	5	1
1628635_at	5	1
1626329_at	5	1
1628375_at	5	1
1630138_at	5	1
1631292_at	5	1
1639565_at	5	1
1632564_at	5	1
1638944_at	5	1
1623389_at	5	1
1624077_at	5	1
1626643_at	5	1
1632933_at	5	1
1624687_a_at	5	1
1637803_s_at	5	1
1623696_at	5	1
1626948_at	5	1
1625079_at	5	1
1639701_at	5	1
1640814_at	5	1
1636400_at	5	1
1626005_at	5	1
1636086_at	5	1
1629782_at	5	1
1632165_at	5	1
1626816_at	5	1
1627353_at	5	1
1636158_at	5	1
1629164_at	5	1
1623196_s_at	5	1
1634703_at	5	1
1628651_a_at	5	1
1629994_at	5	1
1632363_at	5	1
1638613_at	5	1
1634894_at	5	1
1635511_at	5	1
1641565_at	5	1
1624832_s_at	5	1
1641732_at	5	1
1636635_at	5	1
1632779_at	5	1
1635100_at	5	1
1630742_at	5	1
1640367_s_at	5	1
1628357_at	5	1
1638309_at	5	1
1625180_at	5	1
1640353_at	5	1
1628236_at	5	1
1633124_at	5	1
1641595_at	5	1
1625161_at	5	1
1627777_at	5	1
1638533_at	5	1
1639237_at	5	1
1634042_at	5	1
1635184_at	5	1
1641350_at	5	1
1633809_at	5	1
1627692_at	5	1
1639120_at	5	1
1632015_at	5	1
1634312_at	5	1
1627980_at	5	1
1640726_at	5	1
AFFX-Dm-NM_131175-1_at	5	1
1636749_at	5	1
1641174_at	5	1
1636517_at	5	1
1635043_at	5	1
1637260_at	5	1
1630937_at	5	1
1641692_at	5	1
1634292_at	5	1
1638404_at	5	1
1636617_a_at	5	1
1634444_at	5	1
1634500_at	5	1
1629860_at	5	1
1624034_at	5	1
1635147_at	5	1
1640890_at	5	1
1627303_at	5	1
1628158_at	5	1
1637272_at	5	1
1628209_at	5	1
1631882_at	5	1
1633351_at	5	1
1626041_at	5	1
1623072_at	5	1
1641323_at	5	1
1639229_at	5	1
1630259_at	5	1
1640046_at	5	1
1639814_at	5	1
1630716_at	5	1
1622988_at	5	1
1636563_at	5	1
1630618_at	5	1
1632436_at	5	1
1625415_at	5	1
1639068_at	5	1
1622986_at	5	1
1627089_at	5	1
1627815_at	5	1
AFFX-Dm-J01636-3_at	6	1
1641559_at	6	1
1630979_at	6	1
1632502_s_at	6	1
1623999_at	6	1
1637938_at	6	1
1633013_at	6	1
1639627_at	6	1
1626566_at	6	1
1628126_at	6	1
1633077_at	6	1
1638211_at	6	1
1639643_at	6	1
1628733_at	6	1
1623021_at	6	1
1633118_at	6	1
1640592_at	6	1
1633564_at	6	1
1638750_at	6	1
1627652_at	6	1
1636307_at	6	1
1637235_at	6	1
1629058_a_at	6	1
1635974_at	6	1
1632737_at	6	1
1633025_at	6	1
1633289_at	6	1
1629092_at	6	1
1629226_at	6	1
1631086_at	6	1
1629532_at	6	1
1630997_at	6	1
1633909_at	6	1
1636365_at	6	1
1625606_at	6	1
1631538_at	6	1
1637509_s_at	6	1
1637645_at	6	1
1635739_at	6	1
1636985_s_at	6	1
1634277_at	6	1
1632857_at	6	1
1639174_at	6	1
1626840_a_at	6	1
1635133_at	6	1
1631956_at	6	1
1624135_at	6	1
1624046_at	6	1
1629679_at	6	1
1629381_at	6	1
1634004_at	6	1
1626937_s_at	6	1
1626828_at	6	1
1625097_at	6	1
1640784_at	6	1
1628553_at	6	1
1629847_at	6	1
1632981_s_at	6	1
1637736_a_at	6	1
1623523_at	6	1
1637358_at	6	1
1626538_at	6	1
1634198_at	6	1
1638879_a_at	6	1
1633838_at	6	1
1626084_at	6	1
1638234_s_at	6	1
1633324_at	6	1
1638717_at	6	1
1630451_at	6	1
1629915_at	6	1
1638986_s_at	6	1
1636799_at	6	1
1636875_at	6	1
1635306_at	6	1
1623618_at	6	1
1628366_at	6	1
1631684_at	6	1
1635042_s_at	6	1
1628072_at	6	1
1632664_at	6	1
1623922_at	6	1
1628045_s_at	6	1
1634038_a_at	6	1
1638470_at	6	1
1629386_at	6	1
1638180_at	6	1
1627091_at	6	1
1639482_a_at	6	1
1640223_a_at	6	1
1640585_at	6	1
1639265_at	6	1
AFFX-Dm-AF292559-3_s_at	6	1
1625525_at	6	1
1631588_at	6	1
1639828_at	6	1
1636046_at	6	1
1627726_a_at	6	1
1634891_at	6	1
1634445_at	6	1
1637345_at	6	1
1638263_at	6	1
1623890_at	6	1
1632434_at	6	1
1639813_at	6	1
1639595_at	6	1
1632255_s_at	6	1
1638557_at	6	1
1636063_at	6	1
1631193_at	6	1
1640447_at	6	1
AFFX-r2-TagC_at	6	1
1638058_at	6	1
1627952_a_at	6	1
1629105_at	7	1
1629188_at	7	1
1623568_at	7	1
1625060_at	7	1
1636327_at	7	1
1627112_s_at	7	1
1624188_at	7	1
1636736_s_at	7	1
1639125_at	7	1
1639091_at	7	1
1630178_at	7	1
1625318_at	7	1
1636121_at	7	1
1633940_at	7	1
1634357_at	7	1
1635011_at	7	1
1635907_at	7	1
1635180_at	7	1
1629413_at	7	1
1638224_at	7	1
1627316_at	7	1
1640578_at	7	1
1639184_at	7	1
AFFX-Dm-X03453-1_at	7	1
1624310_s_at	7	1
1625102_at	7	1
1634148_at	7	1
1638522_at	7	1
1637644_at	7	1
1638315_s_at	7	1
1631325_at	7	1
1626850_s_at	7	1
1639357_at	7	1
1633760_at	7	1
AFFX-r2-Dros-GAPDH-3_at	7	1
1625949_at	7	1
1623573_s_at	7	1
1634320_at	7	1
1639587_s_at	7	1
1640870_s_at	7	1
1627108_at	7	1
1624012_at	7	1
1633293_at	7	1
1639895_at	7	1
1626247_at	7	1
1633967_at	7	1
1638013_at	7	1
1630020_at	7	1
1638259_s_at	7	1
1626340_at	7	1
1625916_at	7	1
1640505_at	7	1
1636292_at	7	1
1628293_a_at	7	1
1624480_at	7	1
1635275_at	7	1
1640263_at	7	1
1625264_s_at	7	1
1637532_s_at	7	1
1640647_s_at	7	1
1632674_at	7	1
1628344_at	7	1
1623139_at	7	1
1635970_at	7	1
1635120_at	7	1
1636342_at	7	1
1639954_at	7	1
1637690_at	7	1
1627188_at	7	1
1641215_s_at	8	1
1636075_at	8	1
1626725_at	8	1
1637892_at	8	1
1635950_at	8	1
1634317_at	8	1
1640594_at	8	1
1634883_at	8	1
1629475_at	8	1
1639552_s_at	8	1
1623560_at	8	1
1623271_a_at	8	1
1630912_at	8	1
1640257_at	8	1
1625851_s_at	8	1
1634650_at	8	1
1635547_a_at	8	1
1631833_at	8	1
1628221_at	8	1
1641041_at	8	1
1623861_at	8	1
1638415_at	8	1
1633190_at	8	1
1632269_at	8	1
1641693_s_at	8	1
1629388_s_at	8	1
1636534_a_at	8	1
1638092_a_at	8	1
1639639_at	8	1
1626817_at	8	1
1626445_at	8	1
1629995_at	8	1
1636271_a_at	8	1
1637818_at	8	1
1634868_at	8	1
1626002_at	8	1
1633718_at	8	1
1625132_s_at	8	1
1638847_s_at	8	1
1623463_at	8	1
1639441_at	8	1
1640215_at	8	1
1629753_at	8	1
1626957_at	8	1
1628456_at	8	1
1635936_at	8	1
1640151_at	8	1
1624611_a_at	8	1
1630342_s_at	8	1
1633486_at	8	1
1627014_a_at	8	1
1624029_at	8	1
1640243_at	8	1
1633418_at	8	1
1625575_at	8	1
1635026_at	8	1
1626460_at	8	1
1637024_at	8	1
1639798_at	8	1
1639581_at	8	1
1637217_at	8	1
1641373_at	8	1
1635153_at	8	1
1624039_at	8	1
1631334_at	8	1
1638059_at	8	1
1627789_at	8	1
1628721_at	9	1
1624898_a_at	9	1
1638485_s_at	9	1
1628138_s_at	9	1
1624638_a_at	9	1
1629423_at	9	1
1635219_at	9	1
1631392_at	9	1
1630881_at	9	1
1624696_a_at	9	1
1627202_at	9	1
1628363_at	9	1
1628377_s_at	9	1
1636937_at	9	1
1630213_at	9	1
1641737_a_at	9	1
1633814_at	9	1
AFFX-Dros-GAPDH_M_at	9	1
1631905_a_at	9	1
1629745_at	9	1
1641487_a_at	9	1
1626752_at	9	1
1638615_s_at	9	1
1629018_a_at	9	1
1630933_at	9	1
1625683_at	9	1
1637650_at	9	1
1638670_a_at	9	1
1631610_at	9	1
1639993_at	9	1
1623222_s_at	9	1
1634156_at	9	1
1628240_at	9	1
1626217_at	9	1
1640288_s_at	9	1
1632667_s_at	9	1
1629020_s_at	9	1
1624770_at	9	1
1627943_at	9	1
1638425_at	9	1
1638000_at	9	1
1626528_at	9	1
1627110_at	9	1
1627197_at	9	1
1633673_a_at	10	1
1627570_a_at	10	1
1634653_a_at	10	1
1630287_at	10	1
1623299_at	10	1
1632105_a_at	10	1
1635430_a_at	10	1
1632447_at	10	1
1636961_a_at	10	1
AFFX-Dros-eIF-4a_M_at	10	1
1629938_at	10	1
1629865_s_at	10	1
1628027_a_at	10	1
1636125_a_at	10	1
1632081_s_at	10	1
1631279_at	10	1
1623793_at	10	1
1629748_s_at	10	1
1628101_s_at	10	1
1627118_at	10	1
1630298_at	10	1
1639574_a_at	10	1
1630483_a_at	10	1
1623121_at	10	1
1628777_at	10	1
1637048_at	10	1
1634773_at	10	1
1627870_at	10	1
1623284_at	10	1
1635597_at	10	1
1638545_at	10	1
1626500_a_at	10	1
1638323_at	10	1
1641144_at	10	1
1632129_a_at	10	1
1628232_at	10	1
1639099_at	10	1
1623053_a_at	10	1
1640256_at	10	1
AFFX-r2-Dros-Act5C-5_x_at	10	1
1626314_at	10	1
1623697_s_at	10	1
1633036_s_at	10	1
1630866_at	10	1
1629968_s_at	10	1
1625081_at	10	1
1638394_at	10	1
1641111_s_at	10	1
AFFX-r2-Dros-Act5C-M_s_at	10	1
1626163_s_at	10	1
1639461_a_at	10	1
1628861_at	10	1
1640300_at	10	1
1625643_s_at	10	1
1623549_at	10	1
1631134_at	10	1
1623677_at	10	1
1634989_at	10	1
1628710_at	10	1
1639145_s_at	10	1
1635362_at	10	1
1624547_s_at	10	1
1633836_a_at	10	1
1625992_s_at	10	1
1629634_at	10	1
1633087_at	10	1
1640262_at	10	1
1623638_a_at	10	1
1629187_s_at	10	1
1641678_at	10	1
1627932_at	10	1
1638663_at	10	1
1629972_at	10	1
1624752_at	10	1
1640735_at	10	1
1640602_s_at	10	1
1632187_at	10	1
1632225_a_at	10	1
1636719_s_at	10	1
1632612_s_at	10	1
1632947_at	10	1
1637544_s_at	10	1
1633336_at	10	1
1637061_at	10	1
1633732_at	10	1
1633733_a_at	10	1
1637318_at	10	1
1638893_at	10	1
1635856_at	10	1
1630996_s_at	10	1
1629511_at	10	1
AFFX-r2-Dros-Act5C-3_s_at	10	1
1631096_a_at	10	1
AFFX-r2-Dros-GAPDH-M_a_at	10	1
1638047_at	10	1
1633758_at	10	1
1625542_a_at	10	1
1626072_at	10	1
1627020_at	10	1
1627795_at	11	1
1632338_a_at	11	1
1640356_a_at	11	1
1636977_at	11	1
1628401_at	11	1
1624207_at	11	1
1640629_s_at	11	1
1635566_s_at	11	1
1625595_a_at	11	1
1628550_a_at	11	1
1628219_at	11	1
1635241_at	11	1
1632543_at	11	1
1627684_at	11	1
1632967_s_at	11	1
1640397_at	11	1
1641542_at	11	1
1635728_a_at	11	1
1628882_at	11	1
1625358_s_at	11	1
1630791_a_at	11	1
1632983_s_at	11	1
1638639_a_at	11	1
AFFX-Dros-GAPDH_5_at	11	1
1626604_at	11	1
1627477_at	11	1
1634818_s_at	11	1
1624748_a_at	11	1
1626050_at	11	1
AFFX-Dros-ACTIN_5_at	11	1
1636358_a_at	11	1
1625153_at	11	1
1626894_at	11	1
1628339_a_at	11	1
1641333_s_at	11	1
1634131_s_at	11	1
1624913_s_at	11	1
1630752_at	11	1
1639001_a_at	11	1
1641597_a_at	11	1
1639508_a_at	11	1
1626404_a_at	11	1
1625672_s_at	11	1
1628583_at	11	1
1635976_at	11	1
1639694_s_at	11	1
1630936_at	11	1
1637251_a_at	11	1
1623589_a_at	11	1
1640657_at	11	1
1635943_s_at	11	1
1641212_a_at	11	1
1635292_at	11	1
1628622_s_at	11	1
1635381_a_at	11	1
1638824_a_at	11	1
1630906_at	11	1
1635422_s_at	11	1
1634877_at	11	1
1624328_a_at	11	1
1628556_s_at	11	1
1624273_at	11	1
1624943_at	11	1
AFFX-r2-Dros-Act5C-5_at	11	1
1633735_a_at	11	1
1641444_a_at	11	1
1625031_at	11	1
1628150_a_at	11	1
AFFX-r2-Dros-GAPDH-5_a_at	11	1
1625287_at	11	1
1627019_s_at	11	1
1638063_at	11	1
1631323_a_at	12	1
1633691_at	12	1
1632508_s_at	12	1
1624608_s_at	12	1
1628675_at	12	1
1633759_s_at	12	1
1636951_at	12	1
1640507_s_at	12	1
1635417_a_at	12	1
1633612_at	12	1
1635607_at	12	1
1627278_s_at	12	1
1629944_at	12	1
1624910_at	12	1
1637636_at	12	1
1639361_a_at	12	1
1629168_s_at	12	1
1641236_s_at	12	1
1624366_at	12	1
1632324_at	12	1
1639128_at	12	1
1630293_at	12	1
1637394_s_at	12	1
1640473_at	12	1
1632211_at	12	1
1638215_at	12	1
1631468_a_at	12	1
1635559_at	12	1
1637527_at	12	1
1629823_at	12	1
1629573_at	12	1
1627689_at	12	1
1632231_a_at	12	1
1634120_at	12	1
1629898_s_at	12	1
1631534_at	12	1
1623482_at	12	1
1637580_at	12	1
1638374_at	12	1
1640335_at	12	1
1639609_s_at	12	1
1637117_at	12	1
1629442_at	12	1
1631602_at	12	1
1629890_a_at	12	1
1626067_a_at	12	1
1624009_at	12	1
1627672_at	12	1
1623514_a_at	12	1
1634809_s_at	12	1
1636549_at	12	1
1635789_at	12	1
1635652_at	12	1
1641495_at	12	1
1633263_at	12	1
1628282_at	12	1
1637664_at	12	1
1628938_at	12	1
1631644_at	12	1
1640457_s_at	12	1
1633658_a_at	12	1
1637125_at	12	1
1624448_at	12	1
1636403_at	12	1
1632117_s_at	12	1
1627427_s_at	12	1
1628191_at	12	1
1627890_at	13	1
1629378_at	13	1
1626995_at	13	1
1637516_at	13	1
1638028_at	13	1
1637942_at	13	1
1641720_at	13	1
1640751_at	13	1
1640560_at	13	1
1627771_at	13	1
1633851_at	13	1
1636590_s_at	13	1
1630840_at	13	1
1635598_at	13	1
1640417_a_at	13	1
1633093_at	13	1
1625673_at	13	1
1623507_at	13	1
1633860_at	13	1
1637522_at	13	1
1624908_at	13	1
1635868_at	13	1
1626529_at	13	1
1634075_at	13	1
1625115_at	13	1
1635067_at	13	1
1632409_a_at	13	1
1633128_at	13	1
1627263_at	13	1
1624586_a_at	13	1
1641152_at	13	1
1627339_at	13	1
1637387_s_at	13	1
1623823_a_at	13	1
1635695_at	13	1
1628970_at	13	1
1631055_at	13	1
1629760_s_at	13	1
1630122_at	13	1
1641454_at	13	1
1625629_at	13	1
1641544_at	13	1
1625685_at	13	1
1626155_at	13	1
1636524_at	13	1
1631871_at	13	1
1632495_at	13	1
1639101_at	13	1
1635310_s_at	13	1
1630108_a_at	13	1
1623557_at	13	1
1633373_at	13	1
1627462_a_at	13	1
1636764_at	13	1
1623833_at	13	1
1634927_at	13	1
1633109_at	13	1
1628574_at	13	1
1623503_at	13	1
1641426_at	13	1
1626144_at	13	1
1628207_at	13	1
1634991_at	14	1
1634158_at	14	1
1634460_at	14	1
1624101_at	14	1
1624979_at	14	1
1632120_at	14	1
1638571_at	14	1
1636591_at	14	1
1626197_at	14	1
1637357_at	14	1
1623817_at	14	1
1624619_s_at	14	1
1625401_at	14	1
1636767_at	14	1
1624092_at	14	1
1623289_at	14	1
1634373_a_at	14	1
1637958_at	14	1
1633268_s_at	14	1
1628992_at	14	1
1627458_at	14	1
1639762_at	14	1
1625235_at	14	1
1625363_at	14	1
1638413_at	14	1
1636395_at	14	1
1637797_at	14	1
1633821_at	14	1
1637660_at	14	1
1627678_at	14	1
1640244_at	14	1
1629520_at	14	1
1625270_at	14	1
1632055_at	14	1
1633033_s_at	14	1
1628000_s_at	14	1
1638195_at	14	1
1634515_at	14	1
1636470_at	14	1
1638238_at	14	1
1623601_at	14	1
1628309_at	14	1
1624824_at	14	1
1629489_at	14	1
1635000_at	14	1
1638882_at	14	1
1626990_s_at	14	1
1640605_at	14	1
1634583_s_at	14	1
1637997_at	14	1
1626221_at	14	1
1624272_at	14	1
1635812_at	14	1
1625374_at	14	1
1631537_at	14	1
1640556_at	14	1
1627460_at	14	1
1633050_at	15	1
1633197_at	15	1
1635878_s_at	15	1
1637367_at	15	1
1636507_at	15	1
1623066_at	15	1
1627464_at	15	1
1624054_at	15	1
1627240_at	15	1
1632755_at	15	1
1635453_at	15	1
1639295_at	15	1
1624506_at	15	1
1637346_at	15	1
1634952_s_at	15	1
1638246_at	15	1
1636474_at	15	1
1636811_at	15	1
1636170_at	15	1
1624195_at	15	1
1625985_at	15	1
1626970_at	15	1
1628608_at	15	1
1623027_s_at	15	1
1635498_at	15	1
1627512_at	15	1
1631148_at	15	1
1639262_at	15	1
1625342_at	15	1
1636976_at	15	1
1623018_at	15	1
1632400_at	15	1
1634640_at	15	1
1625744_at	15	1
1639196_at	15	1
1628364_at	15	1
1635065_at	15	1
1630842_s_at	15	1
1638225_a_at	15	1
1626689_at	15	1
1627657_at	15	1
1632461_at	15	1
1631746_a_at	15	1
1639723_at	15	1
1627895_at	15	1
1625465_a_at	15	1
1630740_at	15	1
1638636_at	15	1
1629566_at	15	1
1633947_at	15	1
1627662_at	15	1
1638797_a_at	15	1
1637647_at	15	1
1638661_at	15	1
1637042_a_at	15	1
1638330_at	15	1
1638278_s_at	15	1
1626832_at	15	1
1626439_at	15	1
1628030_at	15	1
1635894_at	15	1
1630302_at	15	1
1636287_at	15	1
1630320_at	15	1
1630168_at	15	1
1629050_at	15	1
1634591_at	15	1
1638973_s_at	15	1
1629732_at	15	1
1635769_at	15	1
1632695_at	15	1
1629726_at	15	1
1638335_at	15	1
1624732_at	15	1
1636888_a_at	15	1
1624509_at	15	1
1639364_at	15	1
1626718_at	15	1
1626394_at	15	1
1625948_at	15	1
1638361_at	15	1
1628643_at	15	1
1630109_at	15	1
1629928_a_at	15	1
1636174_at	15	1
1625587_at	15	1
1634514_at	15	1
1631805_at	15	1
1634529_at	15	1
1631274_at	15	1
1638054_at	15	1
1629007_at	15	1
1637403_at	15	1
1634240_at	15	1
1636570_at	15	1
1636622_at	15	1
1624342_at	15	1
1633797_at	15	1
1639272_at	15	1
1635125_a_at	16	1
1627893_at	16	1
1639737_at	16	1
1624592_at	16	1
1636899_s_at	16	1
1631660_at	16	1
1629633_at	16	1
1640399_at	16	1
1639539_at	16	1
1625439_at	16	1
1641429_at	16	1
1631420_at	16	1
1636583_at	16	1
1628500_at	16	1
1630241_at	16	1
1632540_at	16	1
1626456_at	16	1
1641650_at	16	1
1623866_at	16	1
1628800_at	16	1
1630013_s_at	16	1
1639346_at	16	1
1633780_at	16	1
1637680_at	16	1
1628581_at	16	1
1639478_at	16	1
1625193_at	16	1
1624437_s_at	16	1
1628388_at	16	1
1631370_at	16	1
1633631_at	16	1
1632149_at	16	1
1629434_at	16	1
1632865_s_at	16	1
1630667_at	16	1
1638880_at	16	1
1641711_at	16	1
1639923_at	16	1
1638523_at	16	1
1630375_at	16	1
1638038_at	16	1
1627134_at	16	1
1638377_x_at	16	1
1624596_at	16	1
1627869_at	16	1
1629199_at	16	1
1628990_at	16	1
1632160_s_at	16	1
1624914_at	16	1
1622896_at	16	1
1625665_at	16	1
1636005_at	16	1
1625947_at	16	1
1641664_at	16	1
1633264_at	16	1
1630520_s_at	16	1
1632705_at	16	1
1625671_at	16	1
1639394_at	16	1
1623565_at	16	1
1637978_at	16	1
1641038_at	16	1
1641324_at	16	1
1639230_at	16	1
1633205_at	16	1
1633749_at	16	1
1625816_at	16	1
1631498_a_at	16	1
1630419_a_at	16	1
1625400_at	16	1
1637350_at	16	1
1641481_at	16	1
1623491_at	16	1
1633957_s_at	17	1
1639391_at	17	1
1623516_s_at	17	1
1633186_s_at	17	1
1625857_at	17	1
1635329_at	17	1
1634614_at	17	1
1641178_s_at	17	1
1632180_at	17	1
1635474_at	17	1
1641608_at	17	1
1630804_at	17	1
1635461_at	17	1
1639489_at	17	1
1636728_at	17	1
1623903_at	17	1
1637637_at	17	1
1627716_at	17	1
1624186_at	17	1
1639322_at	17	1
1632530_s_at	17	1
1637558_at	17	1
1624859_at	17	1
1637632_at	17	1
1623510_at	17	1
1640824_at	17	1
1634521_at	17	1
1636623_at	17	1
1627900_at	17	1
1641244_at	17	1
1630893_at	17	1
1641256_at	17	1
1623864_at	17	1
1628416_s_at	17	1
1633826_at	17	1
1635079_at	17	1
1639098_s_at	17	1
1632306_at	17	1
1626881_at	17	1
1636589_s_at	17	1
1631672_at	17	1
1623875_at	17	1
1640009_at	17	1
1623558_at	17	1
1636884_s_at	17	1
1640992_at	17	1
1637457_at	17	1
1630778_at	17	1
1632503_at	17	1
1634874_at	17	1
1629836_at	17	1
1636894_s_at	17	1
1632195_at	17	1
1640131_a_at	17	1
1637027_s_at	17	1
1634076_at	17	1
1631234_at	17	1
1636333_a_at	17	1
1630051_at	17	1
1625733_at	17	1
1631627_at	18	1
1639256_at	18	1
1636352_at	18	1
1623426_at	18	1
1636067_at	18	1
1627138_at	18	1
1636513_a_at	18	1
1635210_a_at	18	1
1635979_at	18	1
1640601_at	18	1
1625464_at	18	1
1626886_at	18	1
1638104_a_at	18	1
1623698_s_at	18	1
1633535_at	18	1
1638354_at	18	1
1627354_at	18	1
1634934_at	18	1
1634740_at	18	1
1635183_at	18	1
1630263_at	18	1
1638229_at	18	1
1641130_at	18	1
1630861_at	18	1
1625725_at	18	1
1627983_at	18	1
1632034_at	18	1
1633830_at	18	1
1631755_at	18	1
1640053_at	18	1
1636762_a_at	18	1
1632640_at	18	1
1638858_at	18	1
1631704_at	18	1
1637959_at	18	1
1638230_at	18	1
1635512_at	18	1
1631565_a_at	18	1
1634542_at	18	1
1635740_at	18	1
1639536_at	18	1
1626646_s_at	18	1
1636632_at	18	1
1625840_at	18	1
1638073_at	18	1
1635347_a_at	18	1
1624736_a_at	18	1
1639358_at	18	1
1637390_at	18	1
1623214_at	18	1
1638547_s_at	18	1
1626326_at	18	1
1639727_at	18	1
1624560_at	18	1
1639429_at	18	1
1624742_a_at	18	1
1637962_at	18	1
1623355_at	18	1
1631027_at	18	1
1640199_at	18	1
1630865_s_at	18	1
1635645_at	18	1
1637906_at	18	1
1636446_at	18	1
1630268_at	18	1
1639856_at	18	1
1639133_at	18	1
1624408_at	18	1
1630943_at	18	1
1635137_a_at	18	1
1623599_at	18	1
1634463_at	18	1
1638031_at	18	1
1635709_at	18	1
1636505_at	18	1
1635290_at	18	1
1625212_at	18	1
1628599_at	18	1
1623885_at	18	1
1637508_at	18	1
1628791_at	18	1
1638994_at	18	1
1632675_s_at	18	1
1641747_s_at	18	1
1635185_at	18	1
1633385_at	18	1
1623744_at	18	1
1624280_at	18	1
1625517_at	18	1
1636253_at	18	1
1629072_at	18	1
1629194_s_at	18	1
1625878_at	18	1
1629759_at	19	1
1637835_at	19	1
1632763_at	19	1
1637560_at	19	1
1630361_at	19	1
1634982_at	19	1
1624953_at	19	1
1635473_at	19	1
1626565_at	19	1
1623122_at	19	1
AFFX-Dros-GAPDH_3_at	19	1
1628490_at	19	1
1628081_s_at	19	1
1628828_s_at	19	1
1630830_a_at	19	1
1630457_s_at	19	1
1634972_at	19	1
1634641_a_at	19	1
1636476_a_at	19	1
1634168_s_at	19	1
1637263_at	19	1
1636546_s_at	19	1
1638157_at	19	1
1628472_at	19	1
1638306_at	19	1
1627152_at	19	1
1631028_s_at	19	1
1634828_at	19	1
1629220_at	19	1
1626801_at	19	1
1633320_at	19	1
1633287_at	19	1
1635355_a_at	19	1
1628458_at	19	1
1636789_s_at	19	1
1639198_at	19	1
1630643_at	19	1
1627060_s_at	19	1
1625618_at	19	1
1633604_at	19	1
1631637_a_at	19	1
1625794_at	19	1
1630745_at	19	1
1627180_at	19	1
1634746_at	19	1
1626313_at	19	1
1632259_at	19	1
1631362_at	19	1
1632654_at	19	1
1640115_at	19	1
1639484_at	19	1
1631118_s_at	19	1
1629973_at	19	1
1629730_at	19	1
1630249_at	19	1
1628942_at	19	1
1628559_at	19	1
1623915_at	19	1
1637124_at	19	1
1639951_at	19	1
1625281_at	19	1
1625728_at	19	1
1629470_at	19	1
1637767_at	19	1
1641201_at	20	1
1636539_at	20	1
1633873_at	20	1
1627839_at	20	1
1631434_at	20	1
1629279_at	20	1
1626393_at	20	1
1638685_at	20	1
1625035_at	20	1
1628667_at	20	1
1626375_a_at	20	1
1639269_a_at	20	1
1638155_at	20	1
1633856_at	20	1
1626806_at	20	1
1638233_at	20	1
1626799_a_at	20	1
1626131_at	20	1
1639659_at	20	1
1636493_at	20	1
1636295_at	20	1
1631446_at	20	1
1640898_at	20	1
1628804_at	20	1
1637746_at	20	1
1630091_at	20	1
1630983_s_at	20	1
1638088_at	20	1
AFFX-ThrX-M_at	20	1
1625902_at	20	1
1624683_at	20	1
AFFX-r2-Bs-phe-M_at	20	1
1623859_at	20	1
1639069_at	20	1
1625994_a_at	20	1
1629778_s_at	20	1
1637919_at	20	1
1623177_at	20	1
1630605_at	20	1
1641568_a_at	20	1
1628249_at	20	1
1638410_at	20	1
1636305_a_at	20	1
1625559_a_at	20	1
1626579_at	20	1
1630798_at	20	1
1635293_s_at	20	1
1635070_at	20	1
1623242_at	20	1
1634652_a_at	20	1
1624894_s_at	20	1
1625806_at	20	1
1630167_at	20	1
1627164_at	20	1
1631115_at	20	1
1638735_at	20	1
1627330_at	20	1
1637193_at	20	1
1634625_at	20	1
1639897_at	20	1
1638680_at	20	1
1629234_at	20	1
1627647_at	20	1
1629790_at	20	1
1629771_at	20	1
1636689_at	20	1
1636950_at	20	1
1635751_at	20	1
1633885_s_at	20	1
1623641_at	20	1
1628198_at	20	1
1631671_at	20	1
1637015_s_at	20	1
1639485_at	20	1
1634817_at	20	1
1641274_a_at	20	1
1631390_at	20	1
1641689_at	20	1
1633001_at	20	1
1632401_at	20	1
1637265_at	20	1
1634095_at	20	1
1627723_at	20	1
1629408_s_at	20	1
1626287_at	20	1
1634876_at	20	1
1633547_a_at	20	1
1635849_at	20	1
1634070_at	20	1
1633923_at	20	1
1639067_at	20	1
1623963_at	20	1
1623966_s_at	20	1
1631342_at	20	1
1640455_a_at	20	1
1637727_at	20	1
1626676_at	20	1
1627562_at	20	1
1638454_at	1	2
1641388_at	1	2
1625884_at	1	2
1629987_s_at	1	2
1638992_at	1	2
1639664_at	1	2
1634679_at	1	2
1640193_at	1	2
1625939_at	1	2
1624962_at	1	2
1637096_s_at	1	2
1629624_at	1	2
1633953_at	1	2
1640423_at	1	2
1624233_at	1	2
1637878_at	1	2
1630489_at	1	2
1624303_at	1	2
1629255_at	1	2
1623131_at	1	2
1631562_at	1	2
1630037_at	1	2
1634479_at	1	2
1630921_at	1	2
1636128_at	1	2
1629727_at	1	2
1627877_at	1	2
1635707_at	1	2
1628501_at	1	2
1629365_at	1	2
1623145_s_at	1	2
1624966_at	1	2
1634494_at	1	2
1637549_at	1	2
1632867_at	1	2
1638369_at	1	2
1638097_at	1	2
1632150_at	1	2
1631869_at	1	2
1628524_at	1	2
1639808_at	1	2
1641159_s_at	1	2
1630837_at	1	2
1633668_at	1	2
1636437_at	1	2
1624458_at	1	2
1627199_at	1	2
1632388_at	1	2
1633670_at	1	2
1636308_at	1	2
1634502_at	1	2
1623149_at	1	2
1637795_at	1	2
1633440_a_at	1	2
1641255_at	1	2
1624217_at	1	2
1626026_at	1	2
1638134_at	1	2
1641561_at	1	2
1624238_at	1	2
1641028_at	1	2
1624218_at	1	2
1624825_s_at	1	2
1641079_at	1	2
1636138_at	1	2
1627309_at	1	2
1640646_at	1	2
1638668_at	1	2
1632474_at	1	2
1624299_at	1	2
1625765_at	1	2
1629004_at	1	2
1628538_at	1	2
1640829_at	1	2
1624652_at	1	2
1636169_at	1	2
1635019_at	1	2
1631276_at	1	2
1632137_at	1	2
1636415_at	1	2
1639329_at	1	2
1626517_at	1	2
1628395_at	1	2
1627260_at	2	2
1641417_at	2	2
1639561_at	2	2
1626007_at	2	2
1627683_at	2	2
1632635_at	2	2
1624654_at	2	2
1635235_at	2	2
1640128_at	2	2
1627496_at	2	2
1640901_at	2	2
1635404_at	2	2
1641443_at	2	2
1638191_at	2	2
1630903_s_at	2	2
1623600_at	2	2
1626080_at	2	2
1633273_at	2	2
1633570_at	2	2
1625098_at	2	2
1630647_at	2	2
1626238_at	2	2
1628349_a_at	2	2
1629800_at	2	2
1627914_at	2	2
1632522_at	2	2
1640952_at	2	2
1638042_at	2	2
1639697_at	2	2
1633352_at	2	2
1634060_at	2	2
1630513_s_at	2	2
1626669_at	2	2
1637373_at	2	2
1627440_at	2	2
1637354_at	2	2
1623721_at	2	2
1628965_at	2	2
1629254_at	2	2
1630039_at	2	2
1640225_at	2	2
1629292_at	2	2
1638103_at	2	2
1636078_at	2	2
1627781_at	2	2
1626516_at	2	2
1631753_at	2	2
1628203_at	2	2
1632154_at	3	2
1640254_at	3	2
AFFX-Dm-AF117335_at	3	2
1632780_at	3	2
1623917_a_at	3	2
1635369_s_at	3	2
1637668_at	3	2
1637877_at	3	2
1640806_at	3	2
1631250_at	3	2
1630648_at	3	2
1626031_at	3	2
1632126_at	3	2
1632407_at	3	2
1630973_at	3	2
1632849_at	3	2
1639751_at	3	2
1632405_at	3	2
1635690_at	3	2
1631913_at	3	2
1634347_at	3	2
1623427_at	3	2
1630427_at	3	2
1634803_at	3	2
1637566_at	3	2
1636854_at	3	2
1624843_at	3	2
1641122_at	3	2
1638978_at	3	2
1627355_at	3	2
1635431_at	3	2
1639655_at	3	2
1628400_at	3	2
1626402_at	3	2
1626142_at	3	2
1630475_at	3	2
1624610_at	3	2
1624767_at	3	2
1625355_at	3	2
1626582_x_at	3	2
1625509_at	3	2
1640696_at	3	2
1623153_s_at	3	2
1624436_at	3	2
1624224_at	3	2
1636239_at	3	2
1632066_at	3	2
1640971_at	3	2
1626926_at	3	2
1625705_s_at	3	2
1639875_at	3	2
1640911_x_at	3	2
1634242_at	3	2
1631646_at	3	2
1623077_at	3	2
1634227_a_at	4	2
1627049_at	4	2
1631901_at	4	2
1633933_at	4	2
1625452_at	4	2
1631063_at	4	2
1627615_at	4	2
AFFX-Dm-Q9SX37_at	4	2
1623198_at	4	2
1626765_at	4	2
1631358_at	4	2
1640993_at	4	2
1639685_at	4	2
1625311_at	4	2
1630719_at	4	2
1629582_at	4	2
1627846_at	4	2
1637514_at	4	2
1639577_at	4	2
1624965_at	4	2
1629276_at	4	2
1634984_at	4	2
1636187_at	4	2
1641612_at	4	2
1630783_at	4	2
1634353_at	4	2
1624174_at	4	2
1629807_at	4	2
1631558_at	4	2
1632856_s_at	4	2
[truncated: 16,922 more rows]
