# Supplementary material for: Microgravity simulation by diamagnetic levitation: effects of a strong gradient magnetic field on the transcriptional profile of Drosophila melanogaster
Source: BMC Genomics. 2012 Feb 1;13:52. doi: 10.1186/1471-2164-13-52 (PMC3305489; doi:10.1186/1471-2164-13-52)
Supplement: Additional file 3 — GEDI analysis files, including each cluster list of probesets and their expression ratio for each condition (zip file). [file 1471-2164-13-52-S3.ZIP › Herranz BMCGenomics _ GEDI/Xpression Matrix2.txt]

}Static	Magnet	18921	Drosophila
}$	LT Mal 0g	LT Mal 1g	LT Mal RPM	MT Mal 0g	MT Mal 1g	ST Fem 0g	ST Fem 1g	ST Fem 2g	ST Fem 24	ST Mal 0g	ST Mal 1g	ST Mal 2g	ST Mal 24	-LT Mal 2g-	-MT Fem 0g-	-MT Fem 1g-	LT 0g vs 1g	LT 2g vs 1g	MTm 0g vs 1g	MTf 0g vs 1g	STm 0g vs 1g	STm 2g vs 1g	STf 0g vs 1g	STf 2g vs 1g
1616608_a_at	1.177392283	1.123556099	0.862235917	0.972832844	0.949976629	1.182762153	1.24147328	0.981609076	0.84528884	1.402695754	1.11178104	1.294293667	1.065521071	1.228735215	0.985623772	0.995349861	1.047915885	1.093612697	1.024059765	0.990228472	1.261665475	1.164162384	0.952708505	0.790680792
1622892_s_at	0.838729847	0.680333234	1.276611131	0.948391154	0.899851039	1.059222366	0.944679374	0.907223554	0.991223494	1.213103092	1.127121396	1.112679868	1.015236195	0.929630907	0.784084279	1.156832621	1.232822102	1.366434654	1.053942389	0.677785416	1.076284326	0.987187247	1.121250655	0.960350759
1622893_at	1.082621135	0.987880627	0.71393999	0.820277153	0.840182807	1.052243028	1.065706171	1.465186046	0.752693553	1.121680499	1.343229383	1.246346896	1.049622761	0.908530555	1.080262399	0.888245793	1.09590279	0.919676457	0.976307948	1.21617508	0.835062509	0.92787346	0.987366928	1.374849922
1622894_at	1.404517621	0.792658635	1.222732744	0.711733488	0.740958987	0.95026509	0.89283075	0.907921615	1.045607256	1.241064517	0.817485215	1.241122909	1.750312197	0.510842035	1.390262826	0.914157807	1.771907299	0.644466625	0.960557198	1.520812725	1.518149189	1.518220618	1.064328363	1.016902268
1622895_at	1.047156012	0.872730005	1.028804587	0.932057382	1.522486517	0.977318068	0.975272157	0.877976289	1.043740015	1.307986954	1.248258604	1.297098913	1.324326844	1.152938785	0.578346272	0.795509425	1.199862507	1.321071556	0.612194178	0.727013727	1.04784934	1.039126756	1.002097784	0.900237213
1622896_at	1.062508542	0.665934915	0.770530304	0.807874116	0.803395854	0.905031487	0.98854767	0.905137073	1.030780664	1.186272799	0.934837979	1.198541346	0.864119011	0.851136068	0.916007894	1.023209849	1.595514093	1.278106987	1.005574166	0.895229747	1.268960853	1.282084568	0.915516281	0.915623091
1622897_at	1.053566732	1.21493251	0.809822042	0.997194382	1.203644513	0.995101904	0.992697503	1.060050449	0.984686573	0.816101386	0.933348988	0.839836593	0.850240393	1.274694699	1.13722834	1.249802124	0.867181283	1.049189719	0.828479149	0.909926714	0.874379677	0.899809829	1.002422088	1.067848409
1622898_a_at	1.187003597	0.968187388	0.673516417	0.840375798	1.053766423	0.93595704	0.922103673	0.842686649	1.136502718	1.060971979	1.040065117	0.939197257	1.193466367	1.233439584	0.874018335	0.963977487	1.226006051	1.273967828	0.797497225	0.906679198	1.020101494	0.903017745	1.015023654	0.913874083
1622899_at	1.149505441	1.220057834	0.986368558	0.93965054	1.073537023	0.920371956	0.800942261	0.798310057	1.28627384	0.857922941	0.974741024	0.931588185	1.132917852	1.050499055	0.916582079	0.817128031	0.94217291	0.861023983	0.875284708	1.121711707	0.880154749	0.955728918	1.149111491	0.996713615
1622900_at	1.004453236	1.239522809	0.997138429	1.058257343	1.031875917	0.991681546	0.959014959	1.004871482	1.034952167	0.833065807	0.804740095	0.816651082	0.89114796	1.044261546	0.92922733	0.994539334	0.810354782	0.842470617	1.025566471	0.934329391	1.035198584	1.014801037	1.034062646	1.047816274
1622901_at	0.77838066	0.608181128	0.869657959	1.035703772	1.031010749	0.84226007	0.836576184	0.720415431	0.885494725	0.841436493	0.8963256	0.842386317	1.067645192	0.764262173	0.98850385	1.381076759	1.279850071	1.25663579	1.004551867	0.715748667	0.938762089	0.939821775	1.006794223	0.86114743
1622902_at	1.833564528	2.153508498	0.68935465	0.737856335	0.773204563	0.963029345	0.961861391	0.951875422	0.773833897	0.933228307	0.930957358	0.756567727	0.750575466	2.057164006	1.015173581	1.137162077	0.851431294	0.955261615	0.954283473	0.892725498	1.00243937	0.812677102	1.001214265	0.98961808
1622903_s_at	0.871221543	0.815265101	0.954579303	0.899283829	1.525074353	1.02766541	1.059302325	0.955856845	1.117654041	1.221570337	1.263511033	1.248039087	1.712511314	0.824329034	0.630589014	0.880215726	1.068635886	1.011117774	0.589665564	0.716402804	0.966806229	0.987754799	0.970134197	0.90234565
1622904_at	0.996417362	1.203026708	0.978714859	1.178391006	1.192294843	0.874440347	0.845559474	0.688130551	0.945961022	0.816165848	0.909306983	0.872700791	0.987495131	1.268421808	0.867911671	0.942734354	0.82825872	1.05435881	0.988338592	0.920632274	0.897569097	0.959742757	1.034155933	0.813816854
1622905_at	1.022626819	1.081085188	1.026515518	0.999745721	0.957808731	0.874402229	0.823646357	0.784072104	0.889184973	0.902612864	0.883942154	0.924065621	0.918636791	0.952746078	1.177253662	1.247500724	0.945926214	0.881286774	1.043784306	0.943689763	1.021122094	1.045391508	1.061623379	0.951952374
1622906_at	0.726299057	0.940279779	0.851452724	1.184106215	1.039392381	0.939583613	1.165482317	1.023469799	1.170187083	0.927079844	0.889943483	0.845001544	0.992614919	0.92426301	0.702505817	0.808037607	0.772428668	0.982965954	1.139229262	0.869397428	1.041728899	0.949500232	0.806175778	0.878151289
1622907_at	0.916692059	1.010811457	0.749340057	0.999137178	0.92068321	0.918100312	0.965256719	0.879848937	0.985682018	0.848142415	0.79097769	0.847200897	0.98067618	0.840239025	1.338503577	0.790543332	0.906887286	0.83125198	1.085212771	1.693143845	1.072270971	1.071080648	0.951146254	0.911518065
1622908_a_at	1.18858365	1.163903442	0.88494333	0.536020137	0.446866418	1.497646021	1.614296845	1.442024526	0.556699528	1.01341426	1.563138517	1.325496775	0.731876772	1.425520769	0.642474911	0.24023539	1.021204687	1.2247758	1.199508656	2.674355813	0.64832019	0.847971412	0.927738926	0.893283371
1622909_at	0.481974558	0.620438228	1.007143767	0.847381211	1.10359169	1.251431146	0.815438678	0.833759611	1.059836241	1.229629145	1.461093546	1.198722102	1.451868891	0.982848052	0.773020315	0.626649389	0.776829241	1.584119108	0.767839427	1.233577067	0.841581395	0.820428032	1.534672293	1.022467579
1622910_at	0.913085122	0.967924601	0.946401809	0.980588375	0.943074827	0.991557054	0.966910509	0.974930324	0.938780082	0.712984452	0.795092494	0.806312414	0.751628327	0.903739988	1.004816336	1.078440362	0.943343233	0.933688416	1.039777912	0.931731017	0.896731459	1.014111466	1.025489996	1.008294269
1622911_at	0.99559943	1.057222551	0.942574764	1.165799882	1.023539527	0.952168982	0.935006063	0.879618287	0.995776786	0.844563926	0.832043963	0.948742435	0.867322521	0.951043711	1.0571539	1.170877209	0.941712253	0.899568128	1.138988628	0.902873412	1.015047237	1.140255174	1.018355943	0.94076212
1622912_at	0.806512067	0.912686527	0.904031032	1.025851284	0.993326781	0.971873037	0.979542723	0.836620321	0.882729114	0.943981281	0.968080214	0.983737509	0.908765348	1.060370989	1.215078947	0.988877206	0.883668208	1.161812909	1.032743005	1.228746037	0.975106471	1.016173551	0.992170136	0.854092732
1622913_a_at	0.988802574	1.06964055	0.947742647	1.021690164	1.055039778	0.879526019	0.941435589	0.833863187	1.052339221	0.761377139	0.835006832	0.798811719	0.748660492	1.102728723	1.057023813	0.930894413	0.924425102	1.030933918	0.968390184	1.135492703	0.911821448	0.956652913	0.934239187	0.885735781
1622914_at	0.959078215	1.068111419	0.910550871	0.881811258	0.822471181	1.138790577	1.149279563	0.94360834	0.989380938	0.96478477	1.104830022	1.060376889	1.016747422	0.925767263	1.094647578	0.988342843	0.897919635	0.866732859	1.072148519	1.107558561	0.873242718	0.959764731	0.990873425	0.821043348
1622915_at	1.093078651	0.702083687	1.452485299	0.958213755	0.713230348	1.16022846	0.937341793	1.119886105	1.038091266	0.911149693	0.969620627	0.87032364	0.99058761	0.874902588	1.253370823	1.042160497	1.556906494	1.246151427	1.343484271	1.202665833	0.939697101	0.897591919	1.237785905	1.194746797
1622916_at	1.364076127	1.334456174	0.899194898	1.246452417	1.052884574	0.984685791	0.998555503	0.947879438	0.949796444	0.940020405	1.120684295	0.996137885	0.945767736	1.151129574	1.239719391	1.274697292	1.022196273	0.862620742	1.183845264	0.972559837	0.83879145	0.888865748	0.986110225	0.949250628
1622917_a_at	1.044395707	0.990655877	1.240396066	1.111347235	0.688428897	1.013803559	1.111321576	1.243259358	1.12640944	0.999549674	1.020436089	0.946653703	0.944301988	1.011444983	0.603960084	0.947889081	1.054246718	1.020985194	1.61432392	0.637163247	0.979531874	0.927695241	0.912250406	1.118721515
1622918_at	1.066377908	1.419004742	0.967480607	0.995363419	0.837748779	0.967774114	1.052485024	0.867658609	1.027073192	0.957736571	0.882867438	0.955665586	0.937296302	1.157262039	0.925186314	0.77906249	0.751497071	0.815544871	1.188140697	1.187563675	1.084802236	1.082456488	0.91951343	0.824390456
1622919_at	1.339611127	1.317890881	0.998529363	0.977216797	0.912305496	1.053220724	0.94855693	0.958714888	1.055738068	0.990146018	0.942676297	1.035280817	0.933660448	0.891751667	1.347480003	1.359630371	1.016481066	0.676650609	1.071150839	0.991063477	1.050356333	1.098235757	1.110340023	1.010708854
1622920_at	0.725002095	0.920414602	1.462330369	0.944689038	0.926822156	0.982869089	1.221464917	1.082019427	1.072412068	1.157015523	1.09362365	1.188423083	1.241245022	0.868637396	1.293507787	1.392789302	0.787690779	0.943745779	1.019277573	0.928717492	1.057964979	1.086683781	0.804664199	0.885837498
1622921_at	1.121138785	0.938714958	1.143863855	0.950871266	0.973865022	1.042684409	0.958426643	0.931532111	1.246400726	0.963751246	0.984634022	0.889264556	1.017056563	0.95986018	0.843801224	0.768497019	1.194333568	1.02252571	0.976389176	1.097988936	0.978791332	0.903142219	1.087912587	0.971938872
1622922_at	1.008190812	1.0867022	0.947009066	0.882810923	0.846490525	0.995732297	0.978914231	0.952476536	0.996268974	0.914611135	0.973080714	1.0463037	0.849391264	1.036300252	0.986459649	0.955334943	0.927752619	0.953619356	1.042907034	1.032579888	0.939912919	1.075248625	1.017180326	0.972992838
1622923_at	1.082179883	0.994001867	1.095217767	0.9732336	0.866176217	0.95572931	0.907040054	0.882285798	1.105620667	1.013951426	0.805660247	0.96338501	1.255385971	0.977341516	0.904253647	0.979686292	1.088710111	0.983239115	1.123597694	0.923003266	1.258534761	1.195770816	1.053679279	0.97270875
1622924_at	0.859084044	1.04677048	0.772632291	0.892688818	0.986489526	0.892240655	1.067442266	0.828363886	0.891006626	0.885252665	0.864184568	0.746759255	0.861326003	0.910727399	1.219806203	1.228684305	0.820699533	0.870035425	0.904914644	0.992774301	1.024379163	0.8641201	0.835867834	0.776026875
1622925_at	0.715032685	0.905507809	1.096318746	0.702835055	0.989930938	0.975762957	0.961209336	0.917053163	1.108108523	0.840131503	1.091803452	1.169803629	0.834899706	1.417009564	0.610469254	0.522729042	0.789648281	1.564878347	0.709983927	1.167850273	0.769489693	1.071441592	1.015140949	0.954061857
1622926_at	1.153580167	0.997332825	1.076980932	0.899133087	1.44293231	1.078973025	0.773692473	0.835201077	1.07607699	1.328492615	1.14876877	1.085706929	0.99391803	0.97074606	0.441899306	0.655096289	1.156665195	0.973342134	0.623129083	0.674556265	1.156449104	0.945104844	1.394576091	1.079500067
1622927_at	1.039409325	1.269970226	0.859899456	1.616716696	1.14305251	1.060014655	0.962724506	1.132797461	1.094050604	0.819729349	0.823234675	0.843466419	0.865148001	0.933185414	1.285351712	1.623145394	0.818451727	0.734808892	1.414385326	0.791889449	0.995742008	1.024575913	1.101057102	1.176657968
1622928_at	0.941934623	0.895296293	1.420852029	1.1192888	1.136914776	1.019759338	0.875608344	0.834491698	1.047320037	1.072351097	1.150701317	1.067347989	1.183001292	0.906423473	0.933744142	1.112217017	1.052092621	1.012428489	0.98449666	0.839534127	0.931910898	0.92756302	1.164629534	0.953042194
1622929_at	0.92140679	0.936794624	0.994740399	1.180239258	1.112408438	1.055411359	1.084026249	1.018402703	1.0734799	0.937598076	0.942626205	0.995740981	0.996371434	1.009595172	1.08204289	1.113064202	0.983573952	1.077712389	1.060976542	0.972129809	0.994665829	1.056347654	0.973603139	0.939463139
1622930_a_at	1.042494711	0.844390176	1.214792637	0.904787652	1.020298782	1.072206161	1.006987387	0.99563926	1.085179228	1.10808193	0.991027085	1.016460155	1.351390181	0.931405478	0.887452059	0.719098686	1.234612553	1.103051058	0.886786956	1.234117203	1.118114678	1.025663345	1.064766227	0.988730617
1622931_at	1.013585732	1.068795334	1.184217349	1.056153792	1.067333251	1.0150256	0.781643701	0.771522786	1.12172514	1.334793433	1.147070162	1.170632352	1.487010611	1.269547923	0.700771574	0.704594436	0.948344084	1.187830712	0.989525803	0.994574379	1.163654567	1.020541193	1.298578366	0.987051754
1622932_s_at	0.779064715	0.923776056	1.316455217	0.849111647	1.161978618	1.078841519	0.904028902	0.877836651	1.009320383	1.084141435	1.009458704	1.307475459	1.417307609	1.118266783	0.741967201	0.840825047	0.843348028	1.210538827	0.730746361	0.882427568	1.073982948	1.295224315	1.193370606	0.971027197
1622933_at	0.956062514	0.839111266	0.877793697	0.871846245	0.817800722	0.966508784	0.752755239	0.710692124	1.087212377	0.988893582	0.866666516	0.870003195	0.842906756	1.083404065	0.663033657	0.609398573	1.139375137	1.291132784	1.066086421	1.088013143	1.141031255	1.003850015	1.283961551	0.944121126
1622934_at	1.03395332	1.314573458	0.817253623	1.136851144	0.912636981	0.926475148	1.070698929	0.995771339	1.003694938	0.907385915	0.999728135	1.003678371	1.033712047	1.164847875	1.067770544	1.111947532	0.786531414	0.886103297	1.245677271	0.960270619	0.907632668	1.00395131	0.865299407	0.930019926
1622935_at	0.650018222	0.492128711	1.026593959	0.88007136	0.613493002	1.041252697	0.953289426	1.005763107	0.999647757	1.08116075	1.21490644	1.088750011	1.489053601	0.669443299	0.970504822	1.255149703	1.320829709	1.360301247	1.434525507	0.773218382	0.889912766	0.896159553	1.092273415	1.055044857
1622936_at	1.155082395	1.053292673	1.006508372	1.112867739	0.875245286	1.093070386	1.106933495	1.021226198	1.148063868	0.828329059	0.897497216	0.893656812	0.871581171	0.988251819	0.865441078	0.948458027	1.096639542	0.93824997	1.271492412	0.912471669	0.922932176	0.995720985	0.987476114	0.922572316
1622937_at	0.864024052	1.112198247	1.226154544	1.157457143	1.203031595	1.091681183	1.010575438	0.952218499	1.042926603	0.876283761	1.024840186	1.034439842	0.973624684	1.179138821	1.128861747	0.785946545	0.776861549	1.060187628	0.962116995	1.436308556	0.855044301	1.009366979	1.080256992	0.942253753
1622938_at	1.107479434	1.040143628	0.901740795	0.920325859	0.884098359	1.118871938	1.0681725	1.082486242	1.088187697	0.928394628	0.992301181	0.95857303	0.929220185	0.95926924	1.108134441	0.982644056	1.064737027	0.922246903	1.040976776	1.127706858	0.935597625	0.966010168	1.047463717	1.013400215
1622939_at	1.114728344	1.041367381	1.083222379	0.883663374	1.069812038	1.051201064	0.988367688	0.988281418	1.157513184	1.088967064	0.963108858	1.078293555	1.196570897	1.185644381	1.004974428	0.955358551	1.070446765	1.138545727	0.82599872	1.0519343	1.130679107	1.119596758	1.063572876	0.999912715
1622940_at	0.956209407	0.715621362	1.18770252	0.80518668	0.749904405	0.907190531	0.908626354	0.86050027	0.87685166	1.417518338	1.236362375	1.127208475	1.205492358	1.027684337	0.814607507	0.84451244	1.33619461	1.436072749	1.073719097	0.964589114	1.146523355	0.911713667	0.998419788	0.947034241
1622941_at	0.929778154	0.790669485	0.847917114	0.861439462	0.991672885	0.953434359	0.967510528	0.856886776	1.06094296	1.032779176	0.956063677	0.918355167	1.134506908	0.956986864	0.934009959	1.05342099	1.175937825	1.210350068	0.868673002	0.88664453	1.080240994	0.960558579	0.985451147	0.885661449
1622942_at	1.082668167	1.348218807	1.019283405	0.914919137	0.836612812	1.059392728	0.98409447	1.074421488	0.967449933	0.782765517	0.955276109	0.903739202	0.804689032	1.142902423	1.410900575	1.622467327	0.803035947	0.847712862	1.093599241	0.869601842	0.819412848	0.946050251	1.076515274	1.091786938
1622943_s_at	0.955209222	0.875853589	1.060570192	0.747854834	0.92704095	0.919516219	0.764501127	0.789681856	1.039773424	0.864775266	0.894736646	0.951957367	1.011529952	0.86968882	0.727834083	0.866159912	1.090603765	0.992961416	0.806711757	0.840299894	0.966513744	1.063952586	1.202766336	1.032937465
1622944_at	0.944370855	0.922109442	0.924294775	0.997823603	0.891213851	1.031168769	0.852357766	0.813229546	1.108301282	0.877563756	0.778335463	0.829613912	0.807415855	0.904653477	0.896480578	0.717106182	1.024141834	0.98106953	1.119623087	1.250136451	1.127487822	1.065882196	1.209783979	0.954094136
1622945_a_at	0.99700131	1.11805993	1.021497022	1.04073517	1.40570151	0.971382217	0.865556623	0.774369471	1.236511499	0.890289501	0.844961495	0.891675479	1.187253935	0.982475374	1.159238132	1.051080917	0.891724391	0.8787323	0.740367114	1.10290094	1.053645055	1.055285341	1.122263052	0.894649121
1622946_at	0.89555642	3.134962978	0.786313122	0.636946128	0.540272116	0.923217133	1.148455538	0.877464019	0.948463333	1.187022626	1.423938372	1.200128978	1.896831305	0.587450323	0.623650686	0.485679522	0.285667303	0.187386686	1.178935779	1.284078613	0.833619382	0.84282368	0.803877122	0.764038302
1622947_s_at	1.234524784	1.329058729	0.94504775	0.997432487	1.042800468	0.942613087	0.986909467	0.992619348	1.032483289	1.202072845	1.119668918	1.247864282	1.46345186	1.266707038	1.187554533	1.155804823	0.928871507	0.953085827	0.956494093	1.027469785	1.073596691	1.114493992	0.955116065	1.005785618
1622948_at	0.940877512	0.701386525	0.762483986	0.862731689	1.093008561	0.919076504	0.858372976	0.832894093	1.003272749	0.98516533	0.978479574	1.025647677	1.148743407	0.784242895	0.889287838	0.726506684	1.341453647	1.118132252	0.789318327	1.22406009	1.0068328	1.048205505	1.070719291	0.970317235
1622949_at	1.000489278	1.106059232	1.409870852	1.119139905	1.076831063	0.971351992	1.118480398	0.939713104	0.937678969	1.103524198	0.917956203	0.961778683	1.073026684	0.915165879	0.916615717	1.1110396	0.904553074	0.827411275	1.039290139	0.825007242	1.20215343	1.047739183	0.868456876	0.840169488
1622950_a_at	0.903642322	0.887403886	0.998527885	0.840326735	1.066980696	1.136657002	1.076602309	1.064680014	1.17850582	1.284165028	1.424072044	1.375620192	1.375054894	0.923709682	0.966955731	1.094691539	1.018298812	1.04091237	0.78757445	0.883313424	0.901755661	0.965976544	1.055781687	0.988926
1622951_at	1.046079855	1.16527687	1.003252993	1.140009574	0.891980745	0.95833708	0.906156307	0.925646907	1.055916638	0.811918476	0.849748012	0.840368537	0.825105904	0.946185034	0.971751755	1.053574243	0.897709276	0.811983022	1.278065229	0.922338185	0.955481466	0.988962052	1.057584737	1.021509092
1622952_at	0.506359444	0.541760907	1.453810326	0.888418095	0.604134613	1.131178901	1.013577716	1.43765734	0.858009053	1.032893969	1.191047762	1.104021187	0.881874225	0.602404657	0.689752373	0.408922489	0.934654823	1.111938217	1.470563143	1.686755781	0.867214567	0.926932758	1.116025819	1.418398725
1622953_at	1.153731	1.215679512	0.902516606	1.053034709	1.04708495	0.981526407	0.921918211	0.940612158	1.014110326	0.849064369	0.871651009	0.869683808	0.854310498	1.170752655	1.113703328	1.002882889	0.949042069	0.963043831	1.005682213	1.110501875	0.97408752	0.997743132	1.064656707	1.02027723
1622954_at	1.129780585	1.173171539	0.870907982	0.920099553	0.871806217	0.993310324	0.999248379	0.899875202	1.094032827	0.847764745	0.993618849	0.846670976	0.884247972	1.132939049	1.075662311	1.189767479	0.963013973	0.965706217	1.055394576	0.904094565	0.853209202	0.852108409	0.994057478	0.900552076
1622955_at	1.15341535	1.191878012	0.818750279	0.992840709	1.063964219	0.97197115	0.952735705	1.0307363	0.97531104	0.868074655	0.841926069	0.829355865	0.827691735	0.914355629	1.006480428	1.084730582	0.967729363	0.76715538	0.933152348	0.927862129	1.031058056	0.985069707	1.020189696	1.081870128
1622956_at	1.079526379	0.951479772	1.437569005	1.146303014	0.770730388	0.96126122	0.915972369	1.366712473	0.974149388	1.007883633	0.992921293	0.955534084	0.778904508	1.045550334	1.065147426	1.294393046	1.134576278	1.098867643	1.487294432	0.822893347	1.015069009	0.962346251	1.049443469	1.492089194
1622957_s_at	0.964239097	0.958125004	1.257407939	1.210789594	1.031176303	1.063782258	1.186184047	1.155962856	0.995213687	1.261131907	1.094683933	1.187999881	1.383883463	0.964762192	0.884500463	0.848544817	1.006381311	1.006927267	1.174182912	1.042373303	1.152051171	1.085244649	0.896810457	0.974522343
1622958_at	0.89132888	0.95839181	1.040012888	0.937316272	0.950574271	1.088959534	1.065632736	1.021220746	1.108029194	0.917647669	0.922816758	0.906435053	1.021681177	0.866355811	1.119923512	1.075123931	0.93002556	0.903968295	0.986052643	1.041669225	0.994398575	0.98224815	1.021890092	0.958323361
1622959_at	1.116052356	1.197293162	1.103374531	0.944741463	2.208278713	0.982577233	0.97793183	0.818895541	1.13121098	0.826833087	0.866978234	0.965097703	0.756701293	1.029338681	0.753688299	0.95948324	0.932146271	0.859721507	0.427818037	0.785514815	0.953695323	1.113174086	1.004750232	0.837374872
1622960_at	0.821666506	0.584340739	0.996629528	1.02867124	1.13746078	0.972557784	1.070046633	1.000857453	1.089620897	1.059327284	0.985779791	1.069642453	1.417934549	0.793144821	1.822368443	1.447100325	1.40614277	1.357332748	0.904357546	1.259324189	1.074608441	1.08507241	0.908892897	0.935340033
1622961_at	1.094631021	1.161810962	1.021670001	1.047759428	0.876771518	0.92631602	1.039771913	0.961078799	1.014628323	0.90503004	0.948655949	0.795025866	0.805417534	1.08666968	0.985224072	0.880022784	0.94217653	0.935324003	1.195019919	1.119543822	0.954012928	0.838055004	0.890883864	0.924316946
1622962_a_at	1.020262707	1.011708824	0.89750967	1.06896737	1.08779446	0.879816653	0.885276816	0.834551015	1.084799963	1.100722032	1.002665417	1.028700311	1.164451694	1.022495079	1.003574206	0.882636193	1.008454886	1.010661422	0.98269242	1.137019095	1.097795948	1.025965685	0.993832253	0.942700633
1622963_at	0.926543819	1.024668823	1.124899669	0.929086603	0.997653835	1.140224987	1.073584527	1.159362636	1.075055337	1.074807524	1.302071185	1.199216723	1.069737064	1.085107423	1.077832141	1.071949577	0.904237348	1.058983545	0.93127152	1.005487724	0.82545988	0.921007036	1.062072858	1.079898794
1622964_at	1.017294168	1.171900647	0.852325043	0.955143301	0.891635098	1.076646185	0.973450407	0.931310157	0.982151812	0.928417271	0.948819215	0.839796414	0.897668236	1.070839209	1.290509546	0.990182319	0.868072025	0.913762793	1.071226675	1.303304979	0.978497543	0.88509634	1.106010309	0.956710429
1622965_s_at	0.513042599	0.623275898	0.996757183	0.709676415	0.61890289	0.917266517	0.864689078	0.937089836	0.922681516	1.262004484	0.989812203	1.119796163	1.745638499	0.499770738	0.775639289	0.979734567	0.823138839	0.80184512	1.146668446	0.79168309	1.274993863	1.13132184	1.060805022	1.083730394
1622966_at	1.085549802	0.990681575	0.764057162	1.223121521	0.831093162	0.800807931	0.790771523	0.961497599	1.043660914	0.730264567	0.698542235	0.634434103	0.976035904	0.869374294	1.162151975	1.173368419	1.095760564	0.877551693	1.471702063	0.990440817	1.04541219	0.908225833	1.012691919	1.215898109
1622967_at	1.017790033	1.069144117	0.930311583	0.970007479	0.862322739	1.013516992	0.975344482	0.973655957	0.992413804	0.893044121	0.930475247	0.857478374	0.960047272	1.080513388	0.990751278	0.971201519	0.951967108	1.010633993	1.124877537	1.020129457	0.959772035	0.921548828	1.039137465	0.998268792
1622968_at	1.016255101	0.836566993	0.748634617	0.883001496	1.071283619	0.939074119	0.918346023	0.894596181	1.050760534	0.935381341	1.119446149	1.051833151	1.126825885	0.896321577	0.968881729	0.914254584	1.214792253	1.071428332	0.824246241	1.059750475	0.835575111	0.939601384	1.022571117	0.97413846
1622969_at	1.146784138	1.120412406	1.079775487	0.959229361	0.983643085	1.005606143	1.021573889	0.979206641	1.024074136	0.937523887	1.046954393	1.009763872	0.947892895	1.028233944	1.282648512	1.312554717	1.023537523	0.917728096	0.975180303	0.97721527	0.895477294	0.96447742	0.984369466	0.958527476
1622970_at	0.807677218	1.293642223	1.480336257	1.308938096	1.192371863	1.118626662	1.345690444	1.02333614	0.927356166	0.914754082	0.879990562	0.835362205	0.945051485	0.81675592	1.096399989	1.039219881	0.624343581	0.63136152	1.097759965	1.055022146	1.039504424	0.949285413	0.831265962	0.760454341
1622971_at	0.847208513	0.604207401	1.239957232	0.963414884	0.940522074	0.981692049	0.879806536	0.822823511	0.962615841	1.062989636	0.969450746	1.064829596	0.836302015	0.875994464	0.819659196	0.681051433	1.40218162	1.449824121	1.024340534	1.203520258	1.09648648	1.098384421	1.115804451	0.935232324
1622972_at	1.128919566	1.252094545	0.755093925	1.298631012	1.050415373	1.004417811	0.951407382	1.006518904	1.022565239	0.754307921	0.929397346	0.791416593	0.830938804	1.040695125	1.326802302	1.460317815	0.901624857	0.831163372	1.236302368	0.908570921	0.811609721	0.851537393	1.055717908	1.057926313
1622973_at	1.052241908	1.035757447	0.874618029	1.076460289	1.096217455	0.966754163	0.924285389	0.840283151	1.052079161	0.924645532	0.893659827	0.956794259	0.970403158	1.194099412	1.149913487	0.921908192	1.015915368	1.152875527	0.981976964	1.247318873	1.034672818	1.070647051	1.045947686	0.909116557
1622974_at	1.158748755	1.313731072	1.16934117	0.961794407	1.095118782	1.106705553	1.254596218	0.966776766	0.710698126	0.956509451	0.788990988	1.038682456	0.776932418	1.702998989	1.394729953	1.699577653	0.882028887	1.296307155	0.878255786	0.820633262	1.212319868	1.316469354	0.882120906	0.77058798
1622975_at	1.062979374	0.885047316	0.968654771	0.923491534	0.623830086	0.879466063	1.102675776	1.103274752	0.877286366	1.07800325	1.06589662	1.040668758	1.020834491	0.92021674	0.741398172	1.067778529	1.201042424	1.039737337	1.48035748	0.694337029	1.011358165	0.976331793	0.797574484	1.000543202
1622976_at	0.979758477	0.86466946	1.00154847	0.956965764	0.906954811	1.220639587	0.994690428	0.903623765	1.474055773	1.032943376	0.964298339	0.999830023	1.045620631	0.936571165	0.870779555	0.848433666	1.133101748	1.083155134	1.055141615	1.026337815	1.071186514	1.03684719	1.227155256	0.908447231
1622977_at	0.711781978	0.830959524	0.912336577	0.941557775	0.857234671	0.965132629	0.956255254	1.050319845	1.057699228	1.24703611	1.056468827	1.17942002	1.88800539	0.970511368	1.269286266	1.287889874	0.856578398	1.167940604	1.098366418	0.98555497	1.18038136	1.116379386	1.009283478	1.098367659
1622978_at	0.66645369	0.767543566	0.761970662	0.877886811	0.688197728	1.175088683	1.00730982	0.925796108	1.068214543	0.772420907	0.654454024	0.804090723	1.14231265	0.902773124	0.894580862	0.943545536	0.868294282	1.176184863	1.275631661	0.948105659	1.180252361	1.228643562	1.16656133	0.919077815
1622979_a_at	0.946692368	0.852585202	0.919899926	0.831286251	0.814796166	1.03731837	1.080280485	1.015264836	0.830611491	1.093779717	1.189317085	1.132717494	0.873308518	0.993604516	0.96192188	1.00007397	1.110378606	1.16540202	1.020238295	0.961850732	0.919670397	0.952410007	0.960230592	0.939815954
1622980_at	1.101571736	1.055969444	1.099614908	0.877359376	1.538568773	0.964262996	0.947882525	0.852356031	1.009396571	0.951029357	0.870053892	0.895402903	0.965065099	1.138275579	0.708137124	0.832647241	1.043185239	1.077943671	0.570243847	0.850464746	1.093069482	1.02913499	1.017281119	0.899221168
1622981_at	0.836951387	0.742811295	0.881464903	0.778007013	0.999110649	1.050313059	0.885478797	0.921314346	1.113448435	1.361284758	1.294626844	1.360697364	1.682143299	0.840643854	0.58982071	0.812619214	1.126734869	1.131705805	0.77869955	0.725826684	1.051488129	1.051034412	1.186152692	1.040470251
1622982_at	0.801390806	0.635176219	0.76637307	0.754239656	0.982441331	1.03677211	0.956361066	0.919270704	0.980972888	1.225397879	1.195657984	1.257646792	1.192220709	0.93778591	0.796432214	0.870094087	1.261682636	1.476418484	0.767719794	0.915340335	1.024873246	1.051844933	1.084080215	0.961217199
1622983_a_at	1.011173465	1.04287234	1.073091256	1.025445578	1.577918178	0.960850478	0.995432154	0.852569417	0.976276059	1.107995486	1.107618528	1.114243174	1.15158551	0.880550617	0.546573645	0.742428924	0.969604262	0.844351301	0.649872466	0.736196593	1.000340331	1.005980981	0.965259635	0.856481693
1622984_at	0.947698596	0.93888443	0.793835728	0.942243545	0.96558706	0.945226225	0.984947659	0.884334321	0.918630645	0.957166201	0.817560823	0.888334573	1.004101543	0.959760954	1.219276883	1.15298206	1.009387914	1.022235457	0.975824536	1.057498573	1.1707584	1.086566954	0.959671529	0.897849051
1622985_at	1.114135073	1.102954165	0.963209421	0.980839858	0.958201153	0.952501643	1.016074443	1.124271703	1.101610033	0.781776618	0.784232768	0.804359803	0.919649344	1.023729822	1.225986088	1.175874616	1.010137238	0.928170775	1.023626256	1.04261634	0.996868085	1.02566462	0.93743293	1.106485564
1622986_at	1.300048464	1.168698919	0.971807674	1.047360295	1.022254718	1.038276903	0.943983837	0.998913726	0.97458156	0.809935853	0.821338443	0.785511673	0.807114865	1.220572329	1.130115805	1.032616653	1.112389549	1.044385606	1.024559023	1.094419504	0.986117062	0.956380015	1.099888433	1.058189438
1622987_at	1.206249603	1.259985298	0.981136202	0.96395093	0.987251171	1.013815951	0.958138146	0.873691862	0.997022883	0.883740788	0.855786513	0.809339442	0.910449092	1.19613576	1.06805072	1.023077814	0.957352125	0.949325172	0.976398873	1.043958441	1.03266501	0.945725866	1.058110414	0.911864187
1622988_at	1.222395624	1.117363755	1.026502718	1.049793686	0.957772215	1.107647049	0.975616485	1.069490012	0.98266716	0.86117691	0.951558958	0.861788957	0.866683642	1.185235734	0.953795601	0.947790104	1.09399971	1.060742957	1.096078661	1.006336315	0.90501687	0.905660076	1.135330395	1.096219702
1622989_at	1.104153045	1.126455146	0.940261492	1.100346053	1.074004144	1.04577923	0.929378812	0.913859635	0.94442081	0.868195423	0.882618201	0.905763314	0.959493123	1.214787297	1.307919279	1.059458746	0.980201519	1.078416039	1.024526823	1.234516478	0.983659098	1.026223245	1.125245397	0.98330156
1622990_at	1.032820712	1.091169082	1.515658176	1.0637989	1.045126809	1.139589139	1.318112417	1.1174871	0.670110228	0.970520761	0.906755917	0.900767751	0.638242982	0.914769515	1.228638415	1.151633081	0.946526738	0.838338924	1.017865862	1.066866205	1.070321951	0.993396056	0.864561417	0.84779347
1622991_s_at	1.06683807	1.064681522	1.088901192	0.959834451	1.005469162	1.196923007	0.783776056	1.156069192	1.3179463	0.864502124	0.948380524	0.928685476	0.876255643	0.939940936	0.948793111	0.968754294	1.002025533	0.882837653	0.954613515	0.979394999	0.911556176	0.979232969	1.527123721	1.474999374
1622992_at	0.778994087	0.996315577	1.12576455	0.88333692	0.976595097	1.216594517	0.795340785	0.926812955	1.373835885	1.321379917	1.169029361	1.398965573	1.184689705	0.784676043	0.761294912	0.835954728	0.781874845	0.787577813	0.904506814	0.910689164	1.130322267	1.196689853	1.529651868	1.16530294
1622993_at	1.093245034	1.10258381	1.009607195	1.030111603	0.934917014	1.016865313	1.093052386	0.955714805	1.081987068	0.953231326	1.17613924	0.909278315	1.000726666	1.04165019	1.108270733	1.167352789	0.991530099	0.944735611	1.101821432	0.949388003	0.810474894	0.773104309	0.930298791	0.874354072
1622994_at	1.237025655	1.410864857	1.061807413	1.207480039	1.132453328	1.090589922	0.937444649	0.953033177	0.980469147	0.984097968	1.017811848	1.020956464	0.97567632	0.962703656	1.063833787	1.067411145	0.876785362	0.682350015	1.066251482	0.996648566	0.966876118	1.003089585	1.163364603	1.016628745
1622995_at	1.412192671	1.490046356	0.638676954	1.037307387	0.903639898	0.916196598	0.792935789	0.760828956	1.008242296	0.8446976	0.888431473	0.879365653	1.017780796	1.402262274	1.479301131	1.031561966	0.94775083	0.941086341	1.14792119	1.434040008	0.950774062	0.989795702	1.155448664	0.959508912
1622996_at	0.71463276	0.842909191	1.461955213	0.95202763	0.947710483	1.035108135	1.119480004	0.998456455	0.77507931	1.240591396	1.068664572	1.240754501	0.715664077	0.662499172	1.000267209	0.941580607	0.847817023	0.785967432	1.004555344	1.062327752	1.160880064	1.161032689	0.924632983	0.891893068
1622997_at	1.002710762	0.828302494	1.076116056	1.234901246	1.062723057	0.948583464	0.96133849	1.059472503	0.961320957	1.131911652	1.057412451	1.179754103	1.079811263	0.904515164	1.214619342	0.905219882	1.210561081	1.092010673	1.162016047	1.341794813	1.07045425	1.115699084	0.986732014	1.102080604
1622998_a_at	0.893825214	1.01059124	0.906433219	0.905335989	1.293137968	1.020594626	0.833996734	0.952868754	1.198718512	1.047150266	1.0328809	1.176931187	1.318847441	0.75693895	0.462943197	0.502089162	0.88445771	0.749006047	0.700107808	0.922033839	1.013815112	1.139464566	1.223739356	1.142532957
1622999_at	1.164447449	1.025556102	0.935027005	1.05659989	1.229934395	0.979635055	0.915787011	0.840046723	1.014796906	1.163847307	1.227331854	1.282412614	1.278449803	1.28498523	0.860257122	0.848729054	1.135430277	1.252964346	0.859070121	1.013582743	0.948274343	1.044878457	1.069719315	0.917294865
1623000_at	2.059552439	1.086713486	0.66824674	1.025664846	1.040108543	1.018699404	1.002929363	0.948941191	1.065677078	0.959737601	0.836870214	0.855978563	0.812384344	2.528377868	1.513819305	0.97546107	1.895212001	2.326627857	0.986113278	1.551901302	1.146817732	1.02283311	1.015723979	0.946169516
1623001_at	1.161946995	1.717640859	0.83654272	0.991522828	1.012369504	0.861202566	0.95983735	0.90642437	0.990307891	0.95532338	1.062173642	0.953395595	0.895105868	1.254083291	1.340797395	1.016087791	0.676478432	0.73011962	0.979408036	1.319568454	0.899404148	0.897589205	0.897238022	0.944352051
1623002_at	0.977570263	1.034532995	1.315695394	1.218843687	1.104065378	0.996291256	0.932227038	1.214855991	0.972978344	0.76633654	0.901723271	0.80150442	0.750677825	1.063650019	1.018288199	1.018522964	0.944938699	1.02814509	1.103959704	0.999769505	0.849857783	0.888858529	1.068721691	1.303176095
1623003_at	1.15717272	1.18367951	0.987701145	1.006879255	1.014860189	0.964234604	0.980133732	0.936846818	0.958050302	1.033430416	1.104332113	1.048734535	1.068165302	1.225801997	0.950496646	1.038851762	0.977606447	1.035586058	0.992135928	0.914949255	0.935796762	0.94965502	0.983778614	0.955835706
1623004_a_at	1.307188027	1.240712972	1.190510488	1.497331026	0.787284537	0.868941959	1.02657078	1.831751991	1.143484186	0.474219008	0.58500384	0.396554232	0.734435521	1.099670072	0.424719894	0.443152058	1.053578109	0.886321089	1.901893096	0.958406682	0.810625463	0.677866034	0.846451093	1.784340668
1623005_at	1.071170995	1.169433106	0.955558105	1.017365909	0.956118221	0.943308968	0.908442963	0.846447328	0.952055453	0.82722744	0.827703784	0.838556889	0.859409445	0.909170047	1.010180393	1.029272571	0.915974578	0.777445108	1.064058697	0.981450804	0.999424499	1.013112305	1.038379961	0.931756162
1623006_at	1.337594504	1.119236156	1.211181646	1.344823565	1.119496961	0.968640618	0.940651435	1.022707095	0.866249387	1.240115623	1.3664667	1.233090198	1.191696011	1.228833491	1.416380447	1.543415393	1.195095867	1.097921547	1.201274869	0.917692316	0.907534463	0.902393156	1.029755106	1.087232801
1623007_a_at	0.919242888	1.041128301	0.844848088	1.011865241	1.122133265	1.062160834	0.816833861	0.858987466	0.788118517	0.795243138	0.913449026	0.782914521	0.782291822	0.985647484	0.648054602	0.861229317	0.882929497	0.946710874	0.901733575	0.752476245	0.870593887	0.85709711	1.300338888	1.051606094
1623008_at	1.014473562	0.748733382	1.365071746	1.10192599	0.636880613	1.156294477	0.961371197	1.176665382	1.14507601	1.042691304	1.112012463	1.043022124	0.8442426	0.846982718	0.707268781	0.671028672	1.354919637	1.131220723	1.730192391	1.054006797	0.937661527	0.937959024	1.202755481	1.223944909
1623009_at	0.94023859	1.041056308	0.924255652	1.082146155	1.101891976	0.940729878	0.846716936	0.821734279	1.108168524	0.852984443	0.737712678	0.766589457	0.768999592	0.930515451	1.225245743	0.812786984	0.903158247	0.893818561	0.982080075	1.507462309	1.156255639	1.039143666	1.111032316	0.970494677
1623010_at	1.093580914	1.203719945	1.061464003	1.13291508	1.065475624	0.947317289	0.85732225	0.912445754	0.863378714	0.883888236	0.838169508	0.830117099	0.851174276	1.08274561	1.003155262	1.157915309	0.908501117	0.899499601	1.063295165	0.86634597	1.054545922	0.990392864	1.104972242	1.064297297
1623011_at	1.296340702	1.329118129	0.869043127	1.045808782	0.996842466	0.898450209	0.860624205	0.905763855	0.892427247	0.826899894	0.903375633	0.84275043	0.834130141	1.07420035	1.174143004	0.994807581	0.975338966	0.808205325	1.049121418	1.180271468	0.915344475	0.932890372	1.043951824	1.052449896
1623012_at	1.538304084	1.270494711	0.593210266	0.814020636	0.816857221	0.906191988	0.913128171	0.845650878	1.178748811	0.912153416	0.770165092	0.873888115	1.155720746	1.322374306	1.526975391	0.997743375	1.210791411	1.040834168	0.996527441	1.530428995	1.184360893	1.134676349	0.992403933	0.926103153
1623013_s_at	0.955133463	0.893995719	1.270196582	0.967212386	0.972525891	1.017983431	1.269099431	0.971894095	0.929502893	1.167079091	1.106913557	1.083403891	1.211267246	0.90721313	0.990025182	0.939548768	1.068387066	1.014784647	0.994536388	1.053724102	1.05435432	0.978761064	0.802130555	0.765813987
1623014_at	0.935677501	0.854821426	1.130984984	0.709306395	0.913182644	0.918458642	1.242552294	1.041611246	0.856672635	1.206977827	1.356737213	1.340873863	1.200980235	0.930305859	1.134549035	1.268687506	1.094588265	1.088304331	0.776740994	0.894269889	0.889617986	0.988307721	0.739171017	0.838283629
1623015_at	0.991480457	0.979741749	0.918750598	1.102947989	1.383377664	0.90885107	0.818739537	0.765367165	1.139837937	1.020999087	1.078688592	1.113935121	1.144721075	0.847143253	0.796869684	0.806528241	1.011981431	0.864659747	0.797286249	0.988024528	0.946518852	1.032675352	1.110061294	0.934811538
1623016_at	0.779687993	1.000980496	0.895935069	0.945749167	1.011350267	1.146721172	1.415305418	1.211037221	0.765033387	1.170319222	1.052720601	1.169668699	1.034953449	0.761797407	1.195744896	0.972767428	0.778924261	0.761051199	0.935135133	1.229219709	1.111709243	1.111091298	0.810228773	0.855672002
1623017_at	0.87297585	0.748385502	1.312487651	0.974801338	1.198250724	1.000083785	1.276318634	1.160458824	1.085742025	1.455696542	1.232204507	1.309155828	1.011779083	0.997750366	1.169071249	1.348762862	1.166478837	1.333203761	0.813520341	0.866773013	1.181375765	1.062450121	0.783569054	0.909223445
1623018_at	0.949127893	0.495001944	0.756229837	0.497769641	0.504478922	0.957100078	1.000137091	1.031659147	0.705218506	0.941647863	0.736349162	0.81524125	0.735407816	0.969073396	1.294758654	0.822830255	1.917422554	1.957716342	0.986700573	1.573542838	1.278806186	1.10713951	0.956968887	1.031517735
1623019_a_at	1.267768683	1.275313372	1.007821924	1.202911479	1.08930901	0.926839573	1.351987865	0.906980896	0.757991501	0.919318399	0.731480223	0.835559588	0.780826628	1.460141113	1.178012234	1.245955175	0.994084051	1.144927314	1.10428856	0.945469194	1.256791872	1.142285958	0.685538382	0.670849879
1623020_at	0.967380782	1.081265433	0.80864001	0.8299712	0.927019322	0.89009279	1.065196581	0.867175433	0.961407039	0.776591098	0.673776952	0.864553151	0.94231907	1.018505074	1.108951596	1.070309033	0.894674658	0.941956566	0.895311651	1.036104118	1.152593742	1.283144442	0.835613638	0.814098964
1623021_at	1.223993564	1.224429692	0.694326274	1.009908978	0.992666924	0.960212273	0.893042543	0.878602826	0.890725546	1.010845053	0.950055899	0.935888261	0.822918764	1.195777321	1.047940155	0.864595534	0.999643812	0.976599415	1.017369425	1.212058255	1.063984818	0.985087575	1.07521448	0.983830875
1623022_at	1.371462158	1.119840465	0.856599142	0.863634041	1.13130762	0.987799946	0.822869458	0.916878686	0.979056456	0.797215409	0.956552468	0.848653367	0.825465207	0.935015375	0.537088929	0.742020184	1.224694232	0.834954089	0.763394523	0.723819837	0.833425699	0.887200018	1.200433357	1.114245616
1623023_at	0.815626648	0.820145443	1.720310038	0.765112152	1.16690848	1.006462405	0.944863198	0.947302426	1.055485573	1.803141229	1.394367982	1.549499188	1.531121005	0.82422759	0.718564735	0.985021053	0.994490252	1.004977345	0.655674516	0.729491753	1.293160236	1.111255571	1.065193784	1.002581568
1623024_at	1.026948249	1.242002467	0.878870756	1.136546118	1.048647151	1.027548859	0.989607072	0.951307009	1.123578153	0.906208161	0.981730785	0.967327999	0.890735716	0.869341564	0.953553396	1.180148855	0.8268488	0.69995156	1.083821299	0.807994171	0.923071961	0.98532919	1.038340255	0.961297707
1623025_at	1.228322738	1.038665153	0.871047191	0.868087053	1.210422881	1.103920732	0.827793862	0.82160768	1.372019043	0.995823209	1.131996301	0.995244312	0.931468398	1.089110011	1.013941536	1.401558221	1.182597428	1.048567007	0.717176672	0.723438756	0.879705356	0.879193962	1.333569602	0.992526905
1623026_a_at	1.120516319	0.82067085	1.126573528	1.007462499	0.834548765	1.108102347	1.173780435	1.19234403	1.030020409	1.34267673	1.343282902	1.480444818	1.275788029	0.894726831	1.614951584	1.676060298	1.365366297	1.090238347	1.207194284	0.963540265	0.999548739	1.102109478	0.944045678	1.015815219
1623027_s_at	0.507269689	0.233192574	0.728930041	0.755025788	1.128008888	0.756416116	1.027387556	0.672888635	0.611119259	0.747926112	0.803637082	0.818326635	0.754178461	0.490148482	1.070351981	1.218449375	2.175325231	2.101904337	0.669343829	0.878454208	0.930676457	1.018278839	0.736251974	0.654951124
1623028_at	0.713057053	0.857298724	0.668109652	0.791220936	0.769562687	1.069772881	1.185964456	1.293355854	0.789459558	0.750378015	0.60388121	0.80908837	0.501208187	0.750027244	1.354587468	1.104131024	0.831748646	0.874872693	1.02814358	1.2268358	1.242592089	1.339813786	0.902027776	1.090551953
1623029_at	0.898012931	0.960464028	0.83821756	1.039703131	1.051516986	1.097741924	1.124946085	1.129539191	1.060805956	0.919793461	1.22312643	1.008689116	0.980651755	0.976621367	0.995371517	0.83436782	0.934978203	1.01682243	0.988764942	1.192964893	0.75200195	0.824680991	0.975817365	1.004082956
1623030_at	1.01233749	0.676605402	0.94135776	0.954569993	0.593525246	1.085499843	1.038237851	1.152935806	1.141511669	0.978406211	1.104380704	0.958981458	0.982837541	0.802152045	0.689122524	0.71044701	1.49620072	1.185553711	1.608305627	0.96998441	0.885932004	0.868343184	1.045521353	1.110473679
1623031_a_at	1.130705737	1.06429265	0.919643818	0.987077104	1.105870318	1.045249501	0.895086738	0.757516987	0.911118715	0.856382071	0.9474768	0.876746885	0.816914548	1.041606028	0.340695642	0.590773664	1.062401152	0.97868385	0.892579436	0.576694026	0.903855452	0.925349185	1.167763365	0.846305676
1623032_at	1.013296744	0.718477728	1.350489371	1.157423194	0.689613643	1.196313455	1.156873718	1.540709106	1.126352392	1.065034342	1.109475261	1.025180292	1.003335661	0.979901718	0.768949722	0.864843301	1.410338419	1.363858168	1.6783647	0.889120285	0.959944201	0.924022669	1.034091653	1.331786765
1623033_at	1.035945923	1.05977994	0.979618629	1.055013284	0.958073045	1.089750862	1.144716867	1.029768856	1.175946832	0.936540175	0.883261608	0.956106985	0.927027036	0.928055155	0.991896224	0.941253117	0.97751041	0.875705531	1.101182513	1.05380392	1.060320256	1.082473161	0.951982882	0.899583893
1623034_at	0.904264933	0.949631018	0.782354307	1.050532117	0.883586698	1.06883646	0.978918896	0.951836476	1.138526788	1.231586834	0.95661116	0.981139691	1.179307176	0.841992467	1.066092899	1.41563657	0.952227672	0.886652238	1.18894062	0.753083751	1.287447696	1.025641067	1.091853946	0.972334358
1623035_at	1.006787803	0.997844668	1.25862858	0.739764654	0.90520322	1.371829058	1.461739355	1.196805814	0.621070316	1.745956828	1.261727287	1.650950408	0.727426729	1.014275084	1.24001194	1.241565534	1.008962452	1.016465905	0.817235995	0.998748681	1.383783046	1.308484349	0.938490883	0.818754595
1623036_a_at	0.933809793	1.253715655	1.430128706	1.014514265	0.921369203	1.032197187	1.187971484	1.107864509	1.007757235	1.153473136	1.190905364	1.198729645	1.304846905	1.045894178	1.585227399	1.164287435	0.744833798	0.834235557	1.101094178	1.361542994	0.968568259	1.006570027	0.868873707	0.932568268
1623037_a_at	1.050149039	1.027888041	1.145090054	1.133637922	1.178467286	1.011262055	1.103610226	1.029809806	0.945602098	1.065511699	1.006308381	1.044432151	1.111333047	0.992022132	1.389599224	1.363343137	1.021657026	0.965107183	0.961959603	1.019258605	1.058832182	1.037884778	0.916321751	0.933128184
1623038_at	1.034348274	1.198512201	0.904339429	0.99910586	1.014937601	1.01433637	0.978214179	0.989032585	1.013216332	0.75299295	0.863404801	0.775157353	0.798131246	0.967457489	1.292159832	1.023354483	0.863026904	0.807215386	0.984401266	1.262670809	0.872120412	0.89779134	1.036926668	1.011059342
1623039_at	0.751689824	0.660347647	1.150682956	0.750304315	1.115925116	1.048292044	1.079855029	0.993416677	0.820966385	1.632942621	1.613772804	1.809003876	1.294247771	0.80693878	0.606370572	0.866788291	1.138324378	1.221990847	0.67236081	0.699560179	1.011878883	1.120978041	0.97077109	0.919953744
1623040_at	0.952242424	0.776328185	1.362918817	0.747560036	0.873819245	1.054085752	0.889628435	0.873778863	0.970726322	1.278739253	1.284580271	1.182166415	1.059243837	0.857548885	0.411074566	0.508452016	1.226597774	1.104621604	0.855508779	0.808482518	0.995452975	0.920274459	1.18486068	0.982184054
1623041_at	0.954635446	1.128297414	1.11408806	0.867981316	0.943787399	1.002762215	0.982587405	0.887102807	0.852035976	0.998469796	1.133796426	1.158811768	1.104074332	0.982526081	0.754226978	0.745837456	0.846084937	0.870804159	0.919678857	1.011248459	0.88064292	1.022063345	1.020532331	0.902823303
1623042_at	1.142003231	1.139707602	0.856321968	0.994041052	1.023543965	1.006077013	0.87439255	0.955285971	1.010108117	0.846360644	0.887750608	0.883166901	0.981855329	1.091042528	1.188149457	1.123903917	1.002014226	0.957300386	0.971175725	1.05716284	0.953376587	0.994836718	1.150601081	1.09251385
1623043_s_at	0.934688014	0.934739016	1.228033822	0.928484619	1.208995287	0.980749565	0.844331668	0.895952765	1.085312197	1.113195738	1.056643967	1.075101763	1.100697389	0.831040096	0.819917944	0.804883604	0.999945437	0.889061098	0.767980346	1.0186789	1.053520175	1.017468321	1.161569088	1.061138412
1623044_at	1.176973159	1.027830185	1.158329067	0.939616678	0.858963071	1.02635027	1.043198183	0.877137548	0.878279763	0.892828327	0.930396968	0.983950699	0.871765715	1.006820416	0.009308387	0.008217496	1.145104685	0.979559105	1.093896478	1.132752244	0.959620848	1.057560088	0.983849749	0.840815832
1623045_at	0.830688079	0.874020267	0.78162489	0.777853474	1.160019539	0.951038144	0.922144541	0.857114654	1.033725204	0.998005308	0.927169444	0.935548601	1.203916708	0.783694919	0.9690212	1.020475199	0.950421987	0.896655317	0.670552045	0.949578394	1.076400128	1.009037353	1.031333053	0.929479725
1623046_at	1.091172973	0.780971049	1.245078575	1.016295044	0.662323253	0.861982628	0.81217594	0.903785141	0.862068066	0.898620883	0.9434857	0.843303973	1.110702769	0.914362154	0.944184325	0.935254548	1.397200286	1.1708016	1.534439626	1.009547965	0.952447805	0.893817441	1.061324998	1.112794774
1623047_at	1.04576683	1.095319743	0.98753377	1.010111644	1.004538648	0.884834583	0.93834102	0.924189746	0.892510084	0.91322982	0.952272152	0.954056037	0.903299649	1.106734389	0.935144272	1.028210708	0.954759409	1.010421292	1.005547817	0.909487	0.959000868	1.001873293	0.942977622	0.984918838
1623048_a_at	0.83173919	0.803172096	1.461721911	1.120985052	0.965416838	1.031489887	1.101763131	1.002240966	1.100587047	1.072781914	1.030541935	0.952985672	0.880619379	0.909803529	1.466845836	1.277723561	1.035567837	1.132762872	1.161140979	1.148015018	1.040988122	0.924742254	0.936217467	0.909670089
1623049_at	1.132320607	1.174664998	0.901781385	1.098813442	0.976402724	0.914642377	0.865580231	0.908436196	0.803715865	0.849070095	0.88747884	0.910137609	0.857556506	1.08634375	0.913312536	0.998342461	0.963951943	0.924811544	1.125369087	0.914828901	0.956721508	1.025531616	1.056681223	1.049511257
1623050_at	1.024044868	0.955523013	0.94341952	1.045640179	1.057447885	1.007609816	1.023042119	0.987036409	1.085727458	0.863752671	0.995357862	0.938159398	1.04071887	0.932194716	1.072020993	1.141595121	1.07171136	0.975585835	0.98883377	0.939055339	0.86778103	0.942534774	0.98491528	0.964805251
1623051_at	1.074082598	1.137007389	0.984454155	1.092935413	0.974360073	0.987628578	1.013588992	2.711446345	1.058208272	0.801279467	0.932909514	0.799638593	0.878774762	1.188119001	0.257906379	0.262604366	0.944657536	1.044952753	1.121695606	0.982110019	0.858903736	0.857144858	0.974387632	2.675094507
1623052_at	1.06971618	1.228797398	0.964148906	1.096529658	0.96946424	0.854487718	0.796323572	0.912029852	1.065075184	0.841424416	0.901653108	0.893317744	0.910143502	0.984702065	0.96033345	0.916992263	0.870539099	0.801354289	1.131067669	1.047264507	0.933201924	0.990755464	1.073040844	1.145300583
1623053_a_at	0.948367651	0.849100374	0.800101556	1.111169302	0.940509568	1.025945325	0.891326968	0.872546344	0.990106378	0.685869138	0.825981827	0.697713461	0.580533836	1.119830537	0.883769639	0.868017528	1.116908766	1.318843533	1.181454544	1.018147227	0.830368315	0.844708004	1.151031396	0.978929591
1623054_at	0.953402175	0.974037888	0.899223385	0.985302459	0.936861383	1.031047871	0.956353147	0.94365503	1.005804882	0.835170316	0.878938717	0.882791328	0.84650205	1.093419746	1.025915445	1.103342082	0.978814261	1.122563875	1.051705702	0.929825357	0.950203126	1.004383253	1.078103705	0.986722356
1623055_at	0.97060001	0.899389623	1.233777722	1.034674211	0.855476313	1.05554327	0.98700932	1.426739598	1.154466886	1.036740073	1.185884313	1.102185893	1.023803983	1.033834929	0.672093418	0.862724154	1.07917635	1.149485055	1.20947149	0.779036284	0.874233736	0.929421091	1.06943597	1.445517857
1623056_at	1.005681343	1.111027161	0.830612022	1.101817564	1.060498176	0.957037492	0.856246204	0.911479734	1.025946321	0.648944305	0.650823981	0.631111194	0.739557586	0.876072768	0.908783542	0.985966127	0.9051816	0.788525069	1.038962243	0.921718828	0.997111851	0.969711031	1.117712975	1.064506599
1623057_at	1.114284683	1.023410449	0.857844183	0.96906139	1.051680741	1.022871626	0.945188213	0.912665024	1.081812678	1.001050336	0.998072452	0.917676761	0.886608382	0.942343642	1.019448654	1.213616188	1.088795492	0.920787591	0.921440654	0.840009111	1.002983635	0.919449043	1.0821883	0.96559078
1623058_at	0.747577285	0.711246503	1.332052726	0.690730938	1.196397701	1.080726079	0.987056685	1.01270648	1.06397196	1.217094738	1.087486105	1.18486368	1.013233727	0.824763975	0.594369585	0.742561027	1.051080437	1.159603557	0.577342248	0.800431969	1.119181875	1.089543742	1.094897684	1.025986142
1623059_at	1.025756525	1.060885813	0.993737209	0.98141217	0.963518931	0.968048863	0.953058423	0.972827138	1.064421231	0.984232597	1.055889272	1.004414459	1.024266357	0.88579432	1.214353188	1.162924738	0.966886833	0.834957267	1.018570719	1.044223368	0.932136184	0.9512498	1.015728774	1.020742396
1623060_at	1.225018188	1.269581588	0.961014558	1.25313352	1.012421955	1.127095097	1.06289256	1.109533646	1.118317178	0.718465748	0.799258224	0.78840052	0.772313698	1.043403687	1.047405424	1.209448058	0.964899145	0.821848471	1.237758144	0.866019352	0.898915677	0.986415274	1.0604036	1.04388128
1623061_at	0.90982297	0.842709403	1.171847657	0.962438726	0.975603887	0.951977812	1.114947444	0.926825582	1.033722495	0.889435046	0.894404973	0.829824811	0.879702207	1.144229409	1.223125621	1.274622671	1.079640226	1.357798317	0.986505628	0.9595982	0.994443314	0.927795391	0.853832005	0.831272888
1623062_at	1.169631515	1.274044078	0.896117952	0.948908661	0.943976213	0.929097121	0.950760655	0.931765383	0.996423965	0.778483555	0.872486634	0.802591528	0.805331706	0.931217917	0.99385599	0.995565813	0.91804635	0.730914992	1.005225182	0.998282561	0.892258432	0.91988977	0.977214524	0.980020974
1623063_at	1.061458403	1.032182066	1.404133553	1.034897499	0.896756598	1.110035595	1.149631984	1.095071369	1.101813952	0.892020983	0.732795201	0.856186857	0.996069338	1.003356689	1.006574926	0.870247473	1.02836354	0.97207336	1.154045034	1.156653661	1.217285515	1.168384913	0.965557335	0.952540799
1623064_at	1.067729001	1.595416954	1.079593958	1.006056062	0.926184658	1.002998518	0.865740915	0.948982739	1.045178017	0.963355435	0.812552601	0.845825317	0.820717917	1.030693449	1.170628212	1.031678064	0.669247621	0.646033908	1.086237019	1.134683631	1.185591473	1.040948385	1.158543509	1.096150964
1623065_at	1.330079853	1.208121801	0.808130127	1.026988733	0.957659597	1.064123796	0.937234892	0.950458032	1.034655503	0.915601762	0.872197474	0.817349447	0.7843788	1.078717871	1.124418845	0.9111823	1.100948474	0.892888342	1.072394342	1.234021826	1.04976429	0.937115128	1.13538645	1.014108672
1623066_at	0.931053841	0.606754363	0.719158826	0.871027598	0.935302799	1.08972237	1.129472661	0.979692613	1.106639749	0.903372921	0.959695255	0.920162211	1.294128159	1.108425578	1.231009873	1.273270318	1.534482317	1.826811053	0.931278725	0.966809527	0.941312272	0.958806669	0.964806327	0.867389399
1623067_at	1.240246822	1.189783958	0.921098909	1.308366179	1.141246658	0.965256406	0.975344614	0.970341305	0.971828679	0.834018448	0.953923538	0.859750081	0.912606996	0.981229278	1.013902214	0.834340317	1.042413468	0.824712143	1.146435935	1.215214217	0.874303249	0.901277772	0.989656775	0.994870213
1623068_at	1.880476068	3.496633925	1.130010623	0.88874055	0.881526638	1.351313627	2.147836411	1.765978687	0.546966214	0.918743084	1.302078574	1.17137001	0.692997671	1.195063186	0.873969693	0.673571229	0.537796094	0.341775322	1.00818343	1.297516366	0.705597268	0.899615456	0.629151093	0.822212845
1623069_s_at	1.114351572	0.76850352	0.799477163	1.01968677	1.4562388	0.947023564	1.088382974	0.972250343	0.926409212	1.011113121	0.971768869	1.145847729	0.892884732	0.969906006	1.166462585	1.159453047	1.450027935	1.262071	0.700219476	1.006045555	1.040487253	1.179136074	0.870119789	0.893298008
1623070_a_at	1.134029505	1.176340578	0.903282825	1.215827853	1.072263059	0.977998679	0.972365454	0.916637167	0.965494056	0.873461365	0.991370123	0.933887822	1.059041804	1.018278446	1.363252865	1.057072812	0.964031613	0.86563234	1.133889527	1.289648971	0.881064847	0.942017316	1.00579332	0.94268792
1623071_at	1.023863762	1.177609738	0.96681375	0.996920757	1.079631316	0.973995366	0.976588854	0.961280891	1.055170234	0.913407009	0.971658878	0.894949757	0.943984016	0.862228756	0.854614311	0.877899082	0.869442337	0.732185484	0.923389996	0.973476711	0.940049054	0.921053446	0.99734434	0.984325069
1623072_at	1.168483997	1.079280208	0.820716648	1.135106556	1.048151785	0.951171182	0.944767865	0.957344298	0.978092375	0.723354875	0.783856836	0.77997533	0.766650379	1.324098656	0.96873945	1.140062836	1.082651187	1.226834928	1.082960095	0.849724611	0.922815037	0.995048195	1.006777662	1.013311665
1623073_s_at	0.961334422	1.145593011	1.044662627	0.955845798	1.002637428	1.058261564	0.95340563	1.004910015	1.05533952	1.026467883	1.019996558	1.069603272	1.064388199	1.076292647	0.938710982	1.0006488	0.83915877	0.939506994	0.953331455	0.938102341	1.006344458	1.048634198	1.109980401	1.054021481
1623074_at	1.189877806	1.403285189	0.895085923	1.159057257	1.090902949	1.129004713	1.087013675	1.077782665	1.169498251	0.876907614	0.874335904	0.835335054	1.026374044	1.088418546	1.222497046	1.10917796	0.847923014	0.775621773	1.062475134	1.102164928	1.002941329	0.955393745	1.038629724	0.991507918
1623075_at	1.139453504	1.133523363	0.94378014	0.867914306	0.924635819	1.014743612	0.997759722	0.9474836	1.024091082	0.902758329	0.952982317	0.961256677	0.885139177	1.138019938	0.976594896	0.868927984	1.0052316	1.003966901	0.938655294	1.123907751	0.947298091	1.008682595	1.017022024	0.949610992
1623076_at	0.996659859	0.878516895	0.8741235	0.742843762	0.885776514	1.054701927	1.019584698	0.874623269	1.27644	0.96881888	0.931196304	1.015496145	1.305489197	0.896173459	0.877713192	0.679581869	1.134480014	1.020098149	0.838635649	1.291548864	1.040402411	1.090528539	1.034442679	0.857823064
1623077_at	1.160014248	1.060393619	0.987486583	1.187613902	0.962722187	0.99320979	1.066514564	0.967111948	1.029493249	0.907651715	0.849243536	0.932790691	0.93458627	0.95704558	1.140596025	1.053686053	1.09394684	0.902538042	1.233599805	1.082481847	1.068776713	1.098378323	0.931266973	0.906796756
1623078_at	1.102423184	1.234204079	0.97956772	0.989059548	0.983790901	0.951108913	0.892484834	0.886020195	0.961504069	0.811286204	0.938001226	0.904323089	0.937868543	1.215995138	0.949850717	1.1355706	0.893226009	0.98524641	1.005355455	0.836452368	0.864909534	0.96409585	1.065686359	0.992756584
1623079_at	1.017339046	1.075368195	1.058930729	1.056825262	0.920658174	1.064739605	1.029410711	0.929420154	1.107787145	0.921253744	0.915007757	0.902748913	0.942901972	0.917075823	1.062823138	1.065053238	0.946037879	0.852801698	1.147901895	0.997906115	1.006826158	0.98660247	1.034319532	0.902866216
1623080_at	0.632127445	0.670817523	1.192704738	0.855659212	0.974392348	1.066497118	1.284070274	1.122553963	0.836470252	1.350185433	1.256904221	1.310899472	0.990294027	0.600895527	1.336786712	1.258990899	0.942323992	0.895765998	0.878146482	1.061792196	1.074215052	1.042958922	0.830559775	0.874215365
1623081_at	0.97436794	1.011379907	0.823004225	0.864025006	0.966886875	0.920388979	0.969561907	0.89214457	0.97849804	1.183190166	1.134189794	1.173612734	1.095985533	0.917464179	1.129995377	0.928107957	0.963404487	0.907140999	0.893615405	1.217525795	1.043202974	1.03475868	0.949283354	0.92015225
1623082_s_at	1.009694479	1.05998541	0.975398916	1.024188853	1.014225902	0.945859728	0.896673816	0.87814981	1.026405991	0.790636468	0.769789015	0.778844459	0.811825845	1.078243637	1.135106635	1.146852937	0.952555072	1.017224979	1.009823206	0.989757796	1.027082035	1.01176354	1.05485374	0.979341423
1623083_at	0.995576367	1.81652476	0.654959491	1.549905785	1.317737826	0.887734417	0.948205186	1.041558743	0.771506651	0.98474437	1.11015945	1.008523915	0.902137587	2.279652708	1.295317488	0.943396636	0.5480665	1.254952731	1.176186761	1.373035941	0.887029669	0.908449606	0.936226072	1.098452907
1623084_at	0.825374229	0.709187773	1.356773739	1.050997815	0.995240234	1.131102876	1.103809209	1.14079141	0.902602238	1.145109515	0.929305738	0.958676873	0.630435099	0.865110409	1.252937289	0.798733147	1.163830314	1.219860863	1.056024243	1.568655682	1.232220429	1.03160546	1.024726797	1.03350416
1623085_at	0.895609456	0.958654908	1.005167871	1.073101916	0.868319565	0.786333873	0.79432867	0.87018295	0.856684022	1.023977467	1.262274926	0.917015056	1.192792004	1.040887975	1.205323543	1.445525538	0.934235509	1.085779634	1.235837541	0.83383068	0.811215881	0.726478073	0.989935152	1.095494828
1623086_at	0.844009332	0.767543549	1.168188129	0.944050102	1.253302183	0.973887131	0.796097269	0.883209292	1.020181055	1.105936127	1.147121684	1.12908748	1.250280196	1.015209368	0.603842729	0.605135695	1.099624032	1.322673312	0.753250185	0.997863344	0.96409661	0.984278735	1.223326808	1.109423844
1623087_at	1.067704978	1.162604121	0.897288117	1.023793258	0.984239613	0.797513678	1.053896805	0.809912606	1.453422332	1.018514443	1.092411774	1.072938861	1.161270259	1.418307937	1.106456468	1.131652236	0.91837364	1.219940573	1.040187009	0.977735414	0.93235396	0.982174385	0.756728433	0.768493274
1623088_at	1.0362408	0.797557151	1.129545763	0.942167207	0.614235329	0.936640783	0.899589784	1.000128764	1.133723006	0.876603706	0.960055004	1.150006849	0.875914298	1.27449775	1.068772559	0.743219916	1.299268396	1.598001784	1.533886384	1.438030031	0.913076546	1.19785517	1.04118655	1.111760918
1623089_at	0.933161885	1.047724855	1.060709464	1.156417965	0.668821047	0.857621329	0.829562395	1.733577088	0.875897729	0.706151352	0.845086733	0.81533351	0.936300472	1.168813662	0.44315912	0.36676799	0.890655481	1.115573098	1.729039435	1.208281889	0.835596305	0.964792698	1.033823777	2.089748882
1623090_at	1.196282835	1.02893477	1.017638447	0.919480077	1.109871324	1.010679158	0.868223642	0.812093694	1.040305478	0.995888162	0.923113357	0.948367876	1.15566354	1.020558541	0.498452045	0.539125641	1.162642054	0.991859319	0.828456468	0.924556369	1.078836261	1.027357983	1.164076983	0.935350818
1623091_at	1.33399299	1.673323603	0.941870049	1.038149931	0.752086865	1.036704556	0.937324303	0.924593691	1.102858769	0.735410663	0.814421768	0.765797339	0.824764983	1.13324845	1.162430245	1.269872435	0.797211602	0.677244048	1.380359077	0.915391352	0.902985029	0.940295765	1.106025474	0.986418136
1623092_at	1.323648959	1.247721208	0.907971114	1.28771503	1.135771897	0.944971635	0.92887393	0.926337292	1.026013107	0.771670921	0.846966839	0.800126845	0.789117442	1.2532229	1.170425127	0.877335051	1.060853138	1.004409392	1.13377962	1.334068583	0.911099332	0.94469678	1.017330345	0.997269126
1623093_at	1.003584086	1.45451213	0.989183841	0.969188369	0.976122733	0.95700621	0.979457	0.868360108	0.997477412	0.857514269	0.896358858	0.865970739	0.784722503	1.12521387	1.135562713	1.404154949	0.689979867	0.773602259	0.992896012	0.808716099	0.95666402	0.966098266	0.97707833	0.886572977
1623094_at	0.81572875	0.900705284	0.921953696	0.882902757	0.939008506	1.048063456	1.307854456	1.091101071	0.602328105	1.173039363	1.100268144	1.045736783	0.748115463	0.79098593	1.209528913	0.973067179	0.905655562	0.878185066	0.94025001	1.243006588	1.066139531	0.950438117	0.801360924	0.834267961
1623095_at	1.087392546	1.048933111	0.995642248	1.161239819	1.079357341	1.065373724	0.978900923	0.969287682	1.049398305	0.85753289	0.899208239	0.846174242	0.915751826	1.089352183	1.002982821	1.131522793	1.036665289	1.038533508	1.075862252	0.886400899	0.953653285	0.941021452	1.088336622	0.990179557
1623096_a_at	1.015307916	1.198708375	0.925759652	1.164341492	1.075594682	0.886324107	0.920821202	0.885657159	0.898556649	0.85704942	0.968349789	0.922086031	0.951365956	0.961804999	1.0845449	1.215804983	0.847001603	0.802367798	1.082509529	0.892038539	0.885061814	0.952224125	0.962536598	0.961812301
1623097_at	0.74034134	0.772773694	1.383643243	1.194220071	0.935111019	1.080469286	1.141812163	1.26405962	0.932247213	1.045682878	0.991848228	0.831413444	1.11385929	0.991653836	0.922037525	0.823870184	0.95803124	1.28323964	1.27708908	1.119153894	1.054277105	0.838246639	0.946275859	1.10706442
1623098_at	0.926837388	1.065946522	1.063302706	0.977502233	0.830017192	0.978617677	0.901005222	0.807241257	0.94560748	0.834377064	0.909422401	0.930224343	0.9179974	1.092005599	1.395590942	1.166052816	0.86949708	1.02444689	1.17768914	1.19685054	0.917480219	1.022873795	1.08613985	0.895934049
1623099_at	1.126384675	1.250714157	0.963760556	0.925879192	0.929830732	1.089363824	1.073865949	1.045471637	1.115630145	0.978643081	0.984424429	0.998663731	1.067002277	1.009490824	0.991912504	1.196843974	0.900593208	0.807131525	0.995750259	0.828773445	0.99412718	1.014464596	1.014431853	0.973558793
1623100_at	0.618485028	0.86894273	1.40732592	1.088080779	1.065286695	1.008859395	1.050515406	1.024625284	1.074767555	0.927989116	1.216582194	1.143333691	1.076135169	1.071447274	1.071494849	1.193701204	0.711767309	1.233047055	1.021397136	0.897624	0.76278374	0.939791571	0.960347073	0.975354838
1623101_at	1.038094818	1.001690149	1.140990671	1.050596644	1.018618903	0.999987966	0.927166364	0.809265035	1.068757188	1.089668611	1.03039003	1.115022306	1.407093462	1.080873259	0.864534564	0.827060042	1.036343243	1.079049504	1.031393233	1.045310521	1.057530236	1.082136156	1.07854211	0.872836922
1623102_at	0.977647561	1.010337595	0.856547944	0.758205025	0.916938667	0.965560782	1.137829712	0.926224289	0.725442473	1.096155479	1.135163471	1.249703706	1.05854849	1.040696588	1.228593379	1.156029773	0.967644445	1.030048366	0.826887394	1.062769669	0.965636675	1.100901974	0.848598672	0.81402716
1623103_at	0.995837693	0.879390179	1.037562505	0.630565336	0.603986692	0.850794989	1.003281169	0.775723589	0.770936495	0.868891228	0.970165591	0.883659501	0.732205794	1.212632814	1.774136708	0.860473469	1.132418484	1.378947415	1.044005347	2.061814539	0.89561126	0.910833686	0.848012517	0.773186632
1623104_at	1.138320994	1.240267719	1.054948839	0.963973428	1.092291791	0.933327855	0.928884116	0.890093602	0.961464523	0.992043125	0.821934121	0.925400042	0.986961452	1.259848395	0.860859897	0.932504745	0.917802646	1.015787459	0.882523732	0.923169455	1.206961847	1.125881039	1.004783954	0.958239663
1623105_at	0.728521831	0.732791529	1.47410476	1.11864077	1.006958861	1.135568535	0.927246505	0.988195945	1.112603549	1.101972967	1.408641824	1.096182719	1.643559121	0.76762517	1.15497058	1.193760161	0.99417338	1.04753554	1.110910101	0.967506387	0.782294653	0.778184135	1.224667366	1.065731647
1623106_s_at	0.475051244	0.849524757	1.091685762	1.120451475	1.103012376	1.023618286	0.912773035	0.868039946	0.859752671	0.770480685	1.12325391	1.014591091	0.852958973	1.053287909	1.197774671	0.822154573	0.559196468	1.23985546	1.015810429	1.456872844	0.685936349	0.903260681	1.121437911	0.9509921
1623107_at	0.994045872	0.921552494	0.881424945	1.082945049	0.841517168	0.937311526	0.928283971	0.900962297	0.859051058	0.88751623	0.952404849	0.814180075	0.860259464	0.892324785	1.249089804	1.568011833	1.078664405	0.968284272	1.286895967	0.796607384	0.931868659	0.854867629	1.009724992	0.970567547
1623108_at	1.070128725	0.802896139	0.934770357	0.910732616	1.513508237	0.973760353	0.696577512	0.742968742	1.039240745	0.750389695	0.769975847	0.751166912	0.864986675	0.973121313	0.614565893	0.577644549	1.332835809	1.212013939	0.601736148	1.063917066	0.974562641	0.975572046	1.39792103	1.066598805
1623109_at	1.062057019	0.935368536	0.877637173	0.671726036	1.285548187	0.889820212	0.764715482	0.799046897	1.360149805	1.157019539	1.187596036	1.097340255	1.692067147	0.902999129	0.849670579	0.838921168	1.135442318	0.965393953	0.522521087	1.012813375	0.974253454	0.924001278	1.163596439	1.044894363
1623110_s_at	0.863150985	1.10630182	1.10298249	0.909572883	0.819463129	0.925396083	0.955202345	0.909602728	1.036066184	0.828087021	0.842498631	0.881356833	0.86067368	0.855330487	0.797699144	0.941515028	0.780212931	0.773143885	1.109961937	0.84725057	0.982894204	1.04612257	0.968795866	0.952261824
1623111_at	1.190206256	0.878571197	0.93645462	0.736665581	0.623441463	1.152491879	1.067673453	1.045311267	1.246631068	0.946679624	1.169471413	1.016828324	0.965305496	0.902611375	1.004423286	1.103520801	1.354706664	1.027362811	1.181611466	0.910198779	0.809493599	0.869476853	1.079442292	0.979055219
1623112_at	0.950676727	1.250184927	1.212063218	1.079645496	1.097724091	1.065210875	0.986162937	0.895143398	0.897727947	0.909011968	1.173147052	1.081497503	0.923548314	1.235603737	1.165605172	1.38824736	0.760428883	0.988336774	0.983530839	0.839623547	0.774849126	0.921877186	1.080157077	0.907703347
1623113_at	1.037790516	0.862737514	1.397482462	1.107890122	0.773910395	0.911453401	0.851712313	1.116239743	0.845173813	1.240204595	1.301541708	1.245327151	1.310884251	1.00613993	1.375027752	2.166991108	1.202904127	1.166217899	1.431548315	0.634533177	0.952873494	0.956809254	1.070142332	1.310583076
1623114_at	1.048657241	1.291284433	0.897762282	0.87692044	0.798069306	1.02890492	1.079177273	1.066757285	1.106375536	0.842396839	0.989557823	0.979563041	0.880597879	0.997686565	0.85553853	1.218816623	0.812103991	0.772631141	1.098802364	0.701941961	0.85128612	0.989899749	0.953416038	0.988491244
1623115_at	1.149973565	0.87068025	0.808881591	0.687352833	0.508280801	0.969242117	0.941575223	0.939556502	0.909753584	1.117924072	0.974270784	1.024928425	0.853223833	0.95687855	0.88138563	1.033782345	1.320775985	1.099001098	1.352309257	0.852583365	1.147446983	1.051995442	1.029383626	0.997856018
1623116_at	1.132307231	1.132066733	0.874723122	0.982578413	0.944700933	1.091486629	0.973150077	0.946353955	1.039020827	0.934652461	0.943901001	0.893639804	0.963410862	0.930610484	1.079617088	0.995419577	1.000212441	0.822045606	1.040094678	1.084584946	0.99020179	0.946751623	1.121601544	0.972464553
1623117_at	1.181505706	1.28265159	0.923025685	1.006196977	1.127559396	1.180620076	1.36537401	1.13219854	1.070761629	1.008505651	0.94502555	0.872025441	1.011881843	1.312824703	1.700300914	1.116982126	0.921143134	1.023524013	0.892367161	1.522227504	1.067172894	0.922753296	0.864686208	0.829222273
1623118_s_at	1.149014271	1.357565115	0.961036556	1.243991001	1.006386442	0.934933965	0.98289923	1.046047886	1.135497505	0.789491299	0.841451476	0.90628912	0.903272112	0.994657549	1.137726825	1.10962551	0.846378755	0.732677599	1.236096741	1.025325045	0.938249349	1.077054525	0.951200221	1.064247335
1623119_at	0.943559045	1.117763277	1.272456923	1.328374431	0.985551616	0.960039337	0.867150713	0.817680138	1.008337054	0.89178553	0.994640825	0.893209188	1.063142113	0.905268583	1.6063628	1.24126294	0.844149262	0.809892937	1.347848666	1.294135794	0.896590516	0.898021844	1.107119354	0.942950431
1623120_at	1.149901281	1.08970273	0.916928675	1.090702521	1.05341358	0.96897164	0.915784269	0.982084803	0.943420462	0.903981621	0.962001498	0.916430091	0.978425231	0.979000133	0.925739977	1.201312771	1.055243095	0.898410278	1.035398197	0.770606955	0.939688371	0.952628548	1.058078493	1.072397546
1623121_at	0.991137723	1.019561796	0.841904511	1.074964402	1.02455447	1.182158393	1.22882411	1.063288013	0.968750421	1.020833542	1.186079772	1.143925248	0.891013201	1.024562983	0.665386554	0.901767708	0.972121285	1.004905232	1.049201807	0.73786913	0.860678654	0.964458947	0.962024088	0.865289022
1623122_at	1.138367241	0.894347128	0.982964833	0.909446229	1.005880808	0.949323259	1.010975665	0.923154692	1.279013055	1.104287762	0.979555044	1.065435719	1.414278983	0.927703989	1.059663666	0.941156318	1.272847203	1.037297443	0.904129219	1.125916753	1.127336099	1.087673148	0.939016924	0.913132456
1623123_at	1.189488341	1.2695508	0.760753657	1.054359592	1.05858884	1.089821869	0.929211336	0.960126822	1.094698923	0.844652628	0.993952706	0.951439095	0.908985121	1.13353941	1.027176325	1.015979818	0.936936388	0.892866524	0.996004824	1.011020403	0.849791568	0.957227733	1.172846076	1.033270673
1623124_at	0.9762353	1.052870437	1.208212423	0.959859795	0.94524845	1.02667263	1.033335125	0.909744364	0.902697672	1.088948854	1.18897703	1.167741919	1.034229869	0.771430007	0.6871288	0.715344781	0.927213136	0.732692248	1.015457677	0.96055611	0.915870388	0.982140016	0.993552436	0.880396245
1623125_at	1.135865175	1.006869939	0.90221222	0.908282619	0.910523845	1.049821546	0.881237617	0.912916784	1.002840542	0.916679918	1.008856462	0.902024617	1.053209397	0.959073066	0.897075707	0.915671045	1.128115092	0.952529248	0.997538531	0.979692119	0.908632648	0.894106001	1.1913036	1.035948496
1623126_at	0.797688716	0.913020601	0.923119272	0.846979073	1.133322636	0.860265001	1.044306977	0.869890772	0.920679013	0.923961546	0.855099578	1.009791154	0.977564144	0.664526002	1.034200416	1.552993351	0.873680961	0.727832429	0.74734153	0.665940015	1.080530934	1.180904751	0.823766402	0.832983779
1623127_a_at	1.033110776	0.996507257	0.976163782	0.980077124	1.001209148	1.065446251	1.031286963	0.92573017	1.056836759	0.900298042	0.852135295	0.879580467	0.869798162	0.97709605	0.833787633	0.905653685	1.036731814	0.980520757	0.978893497	0.920647314	1.05652007	1.032207529	1.033122971	0.897645567
1623128_at	0.895343807	0.69122749	1.548539897	0.976776196	0.707231592	1.084784881	1.059291199	1.017411852	0.975635861	1.001771569	0.993336298	0.923596081	1.076492786	1.082308359	0.88339464	1.037508486	1.295295427	1.565777366	1.381126363	0.851457749	1.008491858	0.929791938	1.024066737	0.960464746
1623129_at	1.146540739	1.297738359	0.955114603	1.104496549	0.968961251	0.99399115	0.976535817	0.826205762	0.976320567	0.837148321	0.874873224	0.860130203	0.931887984	0.934286959	1.060127897	1.038418221	0.883491445	0.719934763	1.139876902	1.020906487	0.956879578	0.983148391	1.01787475	0.846057818
1623130_at	1.231541269	1.487495431	0.878115077	1.168835564	0.947262461	1.03716257	0.954641543	1.137607822	1.088522715	0.718373227	0.800942352	0.790676233	0.871879349	1.102270948	0.946749475	0.98568526	0.827929447	0.741024762	1.233908882	0.960498765	0.896910028	0.98718245	1.086441899	1.191659666
1623131_at	1.048432522	1.24739212	1.030127289	1.091824438	0.898941175	1.025987481	1.024366872	1.025137463	1.065278709	0.911955208	0.979943188	0.882076706	0.911109183	0.959586305	0.938597784	0.944945405	0.840499555	0.769273984	1.21456717	0.993282553	0.930620488	0.900130453	1.001582059	1.000752261
1623132_at	0.759202816	1.102924127	1.166861747	1.845647202	0.889270205	1.025652033	1.00812577	0.85631615	1.071967329	0.534905538	0.729834435	0.485319803	1.154365324	0.997942655	1.279246215	1.055543259	0.688354527	0.904815327	2.07546277	1.211931585	0.732913539	0.664972464	1.017384996	0.849414007
1623133_a_at	0.845188347	0.822266506	1.719259945	1.140275501	1.081447198	1.000205833	1.244212916	1.017768313	1.007634885	1.107181886	1.068572391	1.047476115	1.234968322	0.873536502	1.641444077	1.321038202	1.027876414	1.062352043	1.054397758	1.242540961	1.036131848	0.980257513	0.803886393	0.818001726
1623134_at	0.611232423	0.840167222	1.601223155	0.924040004	0.721606336	1.012441337	1.080626477	1.1785307	1.093234811	1.482332293	1.291889084	1.519611328	1.508458564	0.852797236	1.117122243	1.00677346	0.727512817	1.015032738	1.280531999	1.109606368	1.14741452	1.17627074	0.936902212	1.090599504
1623135_at	1.018983354	1.440556989	1.076475711	0.920575703	0.939535785	1.081658406	1.045990461	1.022375652	1.180753413	0.918768192	0.957830187	0.939121617	1.031962914	1.020715105	1.041374713	1.12844938	0.707353727	0.708555866	0.979819734	0.922836886	0.959218246	0.980467759	1.034099684	0.977423495
1623136_at	1.21560186	1.117900749	0.996541191	1.03541437	0.978946636	0.998768522	0.991787116	0.904241973	0.991885812	0.758786301	0.790556562	0.787225138	0.729591268	1.090292609	1.251647799	1.181609767	1.087396946	0.975303585	1.057682137	1.059273404	0.959812792	0.995785977	1.007039219	0.911729905
1623137_s_at	0.977643665	0.991732803	0.962093831	0.933021587	0.831393783	1.081123778	0.979646924	1.036006755	0.968015415	0.98023922	1.031977686	1.017686267	0.993571708	0.997318721	0.919038534	1.0174366	0.985793413	1.005632483	1.122237869	0.903288258	0.949864743	0.986151427	1.10358513	1.057530759
1623138_at	0.847769966	0.795993378	1.298924489	0.823478501	0.967900606	1.028822684	0.961575954	0.948427083	1.24346439	1.225100949	1.211838028	1.392126462	1.356928655	0.937590082	0.962762984	0.808727683	1.065046505	1.177886786	0.850788289	1.190466215	1.010944467	1.148772716	1.069933872	0.986325707
1623139_at	1.017965844	0.88727982	1.18223025	0.947539276	0.974252305	0.943710359	0.876886222	0.84871403	0.941301114	1.015347289	0.861860766	0.930175909	0.965917453	1.169033626	1.021192839	0.79105686	1.147288399	1.317547857	0.972580995	1.290922171	1.178087376	1.079264709	1.076206167	0.967872466
1623140_at	1.082863318	1.054702606	0.89315613	1.142011142	0.940536542	1.10252387	1.053151856	0.993457598	1.120334188	0.870551397	0.975230923	0.929109027	0.878249622	1.172016157	1.11769728	1.038732952	1.026700144	1.111229033	1.214212411	1.076019854	0.892661806	0.952706692	1.046880243	0.943318471
1623141_s_at	1.127689697	1.278291317	0.820126565	1.156445531	0.986383169	0.900159709	0.97545708	0.93219163	0.960297099	0.662178619	0.74809042	0.711949825	0.709631809	1.192027373	1.317704823	1.37987244	0.882185212	0.932516209	1.17241004	0.954946837	0.885158533	0.951689536	0.922808115	0.955645973
1623142_at	1.21951713	1.324676791	0.94516611	1.055292647	0.97358348	0.982448669	1.055154932	1.041878611	1.081806739	0.869475301	0.98935529	0.888586384	0.953671275	1.190272079	1.423786799	1.163810529	0.920614853	0.898537731	1.083926206	1.223383673	0.878830193	0.898146897	0.93109423	0.987417657
1623143_s_at	1.088166431	1.316341429	0.994160462	1.052455561	0.934253322	0.875556173	0.922240637	0.885589685	0.986212129	0.863869372	0.864115772	0.844688728	0.840005847	0.928232813	0.977547219	1.035784782	0.826659715	0.705161132	1.126520544	0.943774456	0.999714853	0.977518008	0.949379302	0.960258797
1623144_at	1.141485759	0.952714751	1.369908979	0.891152669	1.038804492	0.983167756	1.277771349	1.056836871	0.918416771	1.315626255	1.187124643	1.416648622	1.037412836	0.880357659	1.675972161	1.259472442	1.198140113	0.924051673	0.857863704	1.330693793	1.108246099	1.193344465	0.769439506	0.827093886
1623145_s_at	1.256567667	1.183127108	1.074590343	1.23153247	0.882824854	0.857764635	0.892457963	0.754858746	0.824760861	0.871798993	0.945727471	0.856515573	0.874599338	0.896453388	1.110851959	1.025813357	1.062073262	0.757698292	1.394990709	1.082898709	0.921828983	0.905668493	0.961126093	0.845819946
1623146_at	1.182689725	1.112943522	0.928814228	1.193458476	1.12015881	1.053463631	0.981365619	1.11001542	1.123656946	0.975673588	1.085134777	0.978502612	1.072527055	1.055544093	1.105630093	0.980565756	1.062668232	0.948425569	1.065436852	1.127543039	0.899126642	0.901733714	1.073467024	1.13109263
1623147_at	1.082742981	1.143076949	0.908400776	0.866803679	0.942857732	0.978053343	0.77279965	0.845251467	0.981765241	1.07053517	0.920740422	1.029495463	1.306155745	0.952357038	0.791976378	0.864986415	0.947217929	0.833152168	0.919336661	0.915594008	1.162689444	1.11811694	1.265597548	1.093752392
1623148_at	0.895057367	0.714728206	0.807026617	0.998165511	0.715654448	1.320134611	1.18422916	1.521324254	1.102922847	1.102877999	0.985475295	0.959856398	0.806862631	0.829640288	0.694962545	0.795066436	1.252304526	1.160777316	1.394759041	0.874093679	1.119133077	0.974003513	1.114762798	1.2846536
1623149_at	1.073988191	1.180252527	0.973009348	1.109729015	0.847552112	1.031436119	1.048652569	1.010903705	1.042626904	0.923061564	0.988800395	0.952106707	0.878346599	1.055619311	0.917571868	1.00601766	0.909964746	0.894401229	1.309334256	0.912083261	0.933516581	0.962890703	0.983582313	0.964002507
1623150_at	0.93893876	1.123380109	0.714485646	0.916579466	0.917907814	0.955450723	0.916538956	0.892958627	0.963930506	0.913585998	0.870210001	0.924913369	0.829253146	1.046088257	0.99182171	0.844645004	0.835815724	0.931197061	0.998552853	1.17424682	1.049845436	1.062862261	1.042455115	0.974272421
1623151_a_at	0.795647427	1.00451845	1.325931471	0.978643576	0.887863052	1.058833799	1.218414613	1.140744605	0.922512605	1.299674341	0.926009193	1.047024842	1.052417714	1.044106355	1.710879965	1.207261442	0.792068505	1.039409834	1.102246088	1.417157796	1.403522072	1.130685149	0.869025853	0.93625322
1623152_at	1.17461587	1.218453988	1.000215764	1.17266507	0.999319437	0.962275328	0.986413328	0.953921066	1.100071309	0.870720344	0.959723092	0.880267698	0.858241651	1.209062672	1.405295525	1.663075214	0.964021524	0.992292433	1.173463686	0.844998177	0.907262055	0.917210084	0.975529527	0.967060195
1623153_s_at	1.18104845	1.249853983	0.90824295	1.104106185	0.98426924	1.157489054	1.09208863	1.162735595	1.154170395	0.875192703	1.015833973	0.907535947	0.878494194	1.162420737	1.089022619	1.051979031	0.944949142	0.930045231	1.121752199	1.035213238	0.861550928	0.893390033	1.059885638	1.064689773
1623154_a_at	1.130990472	0.971069283	0.935660936	1.103613545	1.036348358	1.015156719	1.017176388	0.947457794	1.030013406	0.981893291	0.932844582	0.975952403	1.094958005	1.298954838	1.286277829	1.008963348	1.164685664	1.337654131	1.064905962	1.274850897	1.052579721	1.04621115	0.998014436	0.931458697
1623155_at	0.966044591	0.992279935	1.393585082	1.113357115	0.781434793	0.96320674	0.945750626	0.81146596	0.889883027	0.938757251	0.979353296	0.938525245	0.940882733	1.004510303	1.073937366	0.999508661	0.973560541	1.012325522	1.424760101	1.074465293	0.95854811	0.958311213	1.018457417	0.858012606
1623156_at	1.169826142	1.144888578	0.913828354	0.984480896	1.065845253	1.15294409	1.044124416	0.94071723	0.937645347	0.872435993	0.897979146	0.800809968	0.881305027	1.031143646	1.115136176	0.846087922	1.021781651	0.90064978	0.92366213	1.317990893	0.971554848	0.891791276	1.104220983	0.900962773
1623157_at	1.029191021	1.162794581	0.971512018	0.97092825	0.92364922	1.028169083	0.949308206	0.935466565	1.076426801	0.98864686	1.069288278	1.050175982	0.936647772	0.960855043	0.964882861	1.068705942	0.885101322	0.826332577	1.051187214	0.902851593	0.924584025	0.982126153	1.083071943	0.985419234
1623158_s_at	0.913516977	0.808011454	1.011537134	0.837416184	0.954813157	0.985672835	0.915653655	0.934830988	1.33514929	1.228263293	1.050166337	1.224818286	1.163284885	0.761581168	0.698473916	0.832664497	1.130574291	0.942537589	0.877047177	0.838841957	1.169589283	1.166308844	1.076469065	1.020943871
1623159_at	1.138827484	1.078446376	1.02397088	1.026094886	1.027369607	0.980066862	0.945355989	0.935369409	0.906793162	0.844147609	0.912519202	0.831369039	0.844199697	0.994585811	1.132951427	0.93558783	1.055988976	0.922239467	0.998759238	1.210951437	0.925073803	0.911070186	1.036717251	0.989436171
1623160_at	0.750384261	2.923767454	1.066578787	1.701460648	0.753384842	1.166382171	1.445949157	1.454434111	0.939303096	1.985638679	1.492291221	1.998950812	1.663981023	1.14835216	0.960899586	0.574677387	0.256649776	0.392764534	2.258421663	1.672067857	1.330597306	1.339517907	0.806655037	1.005868086
1623161_at	1.157810366	1.377084944	1.021774482	1.2184901	1.083570733	0.90133235	0.955212656	0.957660401	1.003689672	0.796448376	0.806534945	0.765040677	0.869915698	1.198538454	1.191270064	1.05281499	0.840769025	0.870344607	1.124513668	1.131509407	0.987493947	0.948552424	0.943593392	1.002562513
1623162_at	1.128914105	1.345659255	0.935708097	1.016487414	0.980422928	1.08709687	1.092703228	0.979016739	1.147800412	0.726627031	0.782218415	0.757822762	0.694590443	1.144882573	1.149279659	1.227200813	0.838930139	0.850796789	1.036784622	0.936504969	0.928931123	0.968812223	0.994869276	0.895958494
1623163_at	1.166390671	1.115096495	0.990993843	1.134056879	1.117916286	1.050257192	1.153740818	1.117801289	1.025475974	1.038479334	1.077530844	1.047018184	0.964998221	0.987335103	0.953772105	0.956846331	1.045999765	0.885425707	1.014438106	0.996787127	0.963758336	0.971682797	0.910306003	0.968849564
1623164_a_at	0.569491225	0.959547271	1.041553342	0.931121862	0.756595882	1.0300424	1.158177325	1.099877367	0.973780088	0.666970432	0.991169834	0.853008484	0.59361302	0.899292961	1.102833618	1.165210982	0.593499916	0.93720548	1.230672653	0.946466893	0.672912359	0.860607793	0.88936502	0.949662322
1623165_at	0.545714721	0.32560497	0.797300428	0.902563464	1.270615919	1.262885382	1.284119381	1.105469355	2.28107158	0.980607411	1.212210144	0.913963706	3.273347844	0.593385819	0.900550536	1.301922127	1.676002432	1.822410204	0.710335397	0.69170845	0.808941763	0.75396474	0.983464156	0.860877401
1623166_at	0.730665411	0.477538896	1.109543522	1.241262095	0.770092799	1.057417732	0.917244547	0.956166117	1.012846662	1.196885659	0.989442337	0.963468192	1.52797138	0.832145032	0.898767111	0.653439989	1.530064707	1.742570164	1.611834439	1.375439407	1.209656808	0.973748703	1.152819862	1.042433145
1623167_at	1.152200146	1.442398918	0.808423487	1.094126887	0.893640887	1.230529876	1.089230298	1.042772258	1.110248676	0.737263315	0.81997054	0.770822212	0.929254204	1.204640875	1.078203039	0.993374548	0.798808243	0.835164849	1.224347389	1.085394267	0.899133907	0.940060861	1.129724245	0.957347826
1623168_at	1.075033361	1.210049947	0.951185158	1.206303651	0.939274195	1.06226566	1.054311208	1.05195421	1.135280636	0.853792486	0.927309948	0.962914245	0.814863344	0.992803449	1.125680931	0.918450799	0.888420651	0.820464851	1.284293402	1.225630085	0.920719644	1.038395249	1.007544691	0.997764419
1623169_at	0.958603649	1.446160695	0.961324693	1.017549586	0.971753616	0.981773096	0.954133783	0.967801431	0.906147371	0.839729609	0.866571663	0.776385746	0.69610538	1.136920463	1.090611401	1.137767438	0.662861086	0.786164682	1.047127141	0.958553888	0.969025004	0.895927918	1.028967963	1.014324666
1623170_at	1.081939646	1.089780332	0.906079568	1.031497735	1.026918204	0.913664056	0.966335235	0.942370155	0.929948222	0.873046013	0.913296904	0.921120017	0.979046729	1.219366279	1.189914828	1.181570578	0.992805261	1.118910154	1.004459489	1.007061999	0.955927923	1.008565794	0.945493886	0.975200036
1623171_s_at	0.944904926	0.842577232	0.97842506	0.912206624	0.900476462	1.014042746	0.873400007	0.86859233	1.049636097	0.969065549	1.263947137	1.032472255	0.955931513	0.966773298	0.841382373	0.944303299	1.121446071	1.147400216	1.013026617	0.891008613	0.766697847	0.816863479	1.161029011	0.994495446
1623172_at	1.041328349	1.270115918	0.890333264	0.986554087	0.897582584	0.957319772	1.00512028	0.927334129	1.08408048	0.859735293	0.908227739	0.886107718	0.861816349	0.977136191	1.015248321	0.955295692	0.819868749	0.769328356	1.099123473	1.06275819	0.946607614	0.975644852	0.952442997	0.922610106
1623173_at	0.913526412	0.992971109	1.029840699	1.105611435	0.942598472	1.068858287	1.118932767	1.03292524	1.084711031	1.386382468	1.139675345	1.198373696	1.088189847	1.00853165	1.025856444	1.244378135	0.919992942	1.015670688	1.172939982	0.824392856	1.216471405	1.05150445	0.955247999	0.923134321
1623174_at	1.084497963	1.093586526	1.036332195	1.155620739	1.017223535	0.899508046	0.905352548	0.933318476	0.965826684	0.839472869	0.779707567	0.790876604	0.827966434	0.984419552	1.255251307	1.266548552	0.991689215	0.900175275	1.136053875	0.99108029	1.076650919	1.014324649	0.993544502	1.030889545
1623175_at	0.945328015	0.902917131	1.161158279	0.877425434	0.60680618	0.83052459	0.869869516	0.88743523	0.961954276	1.087789795	0.980260883	1.040746873	1.086333928	1.13792963	1.075783749	0.990415579	1.046970958	1.260281359	1.445973135	1.086194293	1.109694178	1.061703972	0.954769164	1.020193505
1623176_at	1.005399731	0.900438583	1.135309531	1.186312752	1.079738771	1.096157725	0.919796881	0.861809997	1.128549091	0.999383852	0.990588944	0.924567107	1.035832327	1.11709247	0.85093174	1.035570724	1.116566693	1.240609288	1.098703487	0.821703163	1.008878463	0.933350924	1.191738901	0.936956859
1623177_at	1.18502045	1.13186024	0.777279308	0.691761878	0.885932776	0.913627643	0.837169281	0.827306935	1.173177934	1.003088474	1.00615676	1.044757388	1.485265494	1.266919284	1.089399668	1.149964429	1.046967115	1.119324842	0.780828858	0.947333362	0.996950489	1.038364427	1.091329631	0.988219413
1623178_at	0.974015754	1.056492445	1.052300585	0.994031538	0.924706506	1.115753822	1.007392137	1.09564395	1.093874297	1.080346133	1.117238197	1.117283442	0.969562103	1.091388899	1.109942084	1.065812608	0.921933478	1.033030482	1.074969768	1.041404536	0.966979231	1.000040497	1.107566538	1.08760423
1623179_at	1.065956294	1.118204386	1.346413931	1.198418741	1.232454821	1.220632706	1.10031812	1.147118473	1.017838864	1.124255786	1.304530473	1.275702523	0.938032787	0.98779208	0.560072554	0.698304397	0.953275007	0.883373462	0.972383507	0.802046438	0.861808758	0.977901666	1.109345274	1.042533475
1623180_a_at	0.959583755	0.94779306	1.092586635	0.89477905	0.90421395	1.004319237	1.057618042	0.904357809	0.968308757	1.363254801	1.117288761	1.211498626	1.300059552	0.89238521	0.917895066	0.959121939	1.012440158	0.94154014	0.989565633	0.957016025	1.220145452	1.084320069	0.949604864	0.855089242
1623181_at	1.199946618	1.310313389	0.883197966	0.886453254	0.903863589	0.928024637	1.10080902	1.025176101	0.980758409	0.737840361	0.794942609	0.743905123	0.739560793	1.018307381	1.257628368	1.219985039	0.915770707	0.777147963	0.980737873	1.030855566	0.928168087	0.935797269	0.843038729	0.931293333
1623182_at	1.165550316	1.190316004	0.702222034	0.946264648	0.947181523	0.89640576	0.893070353	0.766035656	1.14726851	0.863378844	0.832674397	0.846890572	1.053327912	1.209072032	1.36606926	0.965210212	0.979194023	1.015757184	0.999031997	1.415307507	1.036874493	1.01707291	1.003734764	0.857755106
1623183_at	1.221236256	1.199264935	1.032098088	0.960552835	0.937854428	0.980235679	0.963452872	0.832309878	1.028863835	0.797383178	0.852145961	0.856983401	0.781217887	1.006369787	1.130254267	1.157725706	1.018320656	0.839155518	1.024202484	0.976271203	0.935735442	1.005676773	1.017419437	0.863882294
1623184_at	1.098328425	1.147476684	0.930715343	1.278798525	1.207024236	1.060069613	1.059467599	1.077835659	1.134803347	0.894911285	0.9301246	0.889280612	0.893106547	1.083316606	0.995248963	1.328573477	0.957168403	0.944085941	1.059463834	0.749110968	0.962141293	0.956087617	1.000568224	1.017337067
1623185_s_at	0.882581903	0.838082348	1.459671941	1.057003737	1.183491446	1.053642749	0.998811562	0.882491636	0.908859444	1.462636389	1.294992459	1.481392732	1.253561454	0.916270813	1.176465862	1.234613363	1.053096877	1.09329449	0.893123259	0.952902259	1.129455526	1.143939273	1.054896428	0.88354167
1623186_at	1.010807724	1.246177132	0.957671086	1.026782887	0.985471174	0.994148704	1.002768667	0.893636717	1.003191167	0.876899292	0.925663308	0.891770308	0.917061712	0.967753228	1.205305472	1.065506814	0.811126844	0.776577585	1.041920773	1.131203908	0.947319921	0.963385174	0.991403836	0.891169365
1623187_at	1.077148492	1.108527254	1.15296134	0.927805167	0.900466613	1.041419721	1.082042074	0.945483589	1.163183463	0.94355974	1.011040157	0.938127556	0.89236793	0.848063686	0.979342855	0.98339324	0.971693288	0.765036387	1.03036043	0.995881215	0.933256442	0.927883576	0.962457695	0.873795586
1623188_at	1.137609479	1.199775988	0.866108489	1.436978024	1.026371492	1.11358135	0.975161021	0.986328041	1.139286345	0.773790953	0.835307935	0.801887481	0.804975718	0.989048293	1.520594498	1.361836862	0.948184903	0.8243608	1.400056448	1.116576104	0.926354127	0.959990259	1.141946125	1.011451462
1623189_at	0.7732302	0.774166103	1.21525902	0.824200592	1.028317703	1.075460668	1.018608401	1.005323772	1.046948609	1.399400346	1.413320825	1.580895731	1.207419987	0.905892357	0.689681658	0.865447318	0.998791083	1.170152444	0.801503844	0.79690773	0.990150518	1.1185682	1.055813664	0.98695806
1623190_at	0.772159222	0.764389324	1.115660138	0.968138534	0.940434686	1.069458101	0.909221364	1.050271861	1.070967664	0.918929439	1.176964542	0.912536935	1.36466174	0.74417375	0.957827392	0.973706437	1.010164843	0.973553301	1.029458556	0.983692164	0.780762212	0.775330863	1.176235121	1.155133285
1623191_at	0.683283178	0.656712406	1.027267826	0.601696141	0.897290268	1.081706284	1.013295209	0.90289188	0.979500063	1.576414641	1.044165494	1.345597501	1.650680277	0.66786792	1.00885055	1.024946403	1.040460287	1.016986909	0.670570229	0.984295908	1.509736388	1.288682214	1.067513469	0.891045247
1623192_at	0.958517135	1.374950968	1.080179095	1.029054803	0.900009482	0.998119415	0.965267328	0.975766622	1.065555078	0.838906843	0.922174503	0.924469457	0.877260982	1.026721866	1.392735922	1.36396874	0.69712823	0.74673344	1.143382179	1.021090792	0.909705094	1.002488633	1.034034185	1.010877084
1623193_at	1.094188783	0.823087144	0.976773009	0.982599339	1.47051908	0.922835723	0.899319373	0.772079361	0.943089036	1.084214295	1.082899608	1.085530963	1.106976629	1.070900635	0.792897863	0.876585937	1.329371733	1.301078073	0.668198973	0.904529527	1.001214043	1.002429916	1.026149053	0.858515211
1623194_at	1.359300011	1.1393918	0.722649047	0.856130412	1.405425554	0.844993944	0.667629022	0.675436415	1.254309928	0.85658969	0.806900077	0.808920922	1.113690549	1.166110301	1.127365159	0.851239181	1.193004909	1.023449792	0.609160983	1.32438119	1.061580875	1.002504455	1.265663888	1.011694208
1623195_at	0.914219182	0.912376688	1.396603797	1.167448676	0.806005591	0.795090677	0.959421093	0.938636517	1.018830105	1.042758334	1.109310508	0.987881277	1.166856447	0.954661272	1.47631976	1.062678269	1.002019445	1.046345533	1.448437442	1.38924433	0.940005821	0.890536301	0.828719197	0.978336337
1623196_s_at	1.085088283	1.052993416	0.937009487	1.113524452	1.146828454	0.934531356	0.899348728	0.887017516	1.01217673	0.784431019	0.842236616	0.781413116	0.934257041	1.209984089	1.302637822	1.127442475	1.030479646	1.14908989	0.97095991	1.155391828	0.931366559	0.927783357	1.039120118	0.986288732
1623197_a_at	0.793559412	0.771635561	1.461506662	1.16435906	1.195168799	0.980721462	1.195371034	1.00766554	0.786911668	1.015587093	0.861335272	0.884019284	0.683407344	0.880363933	1.120685404	1.130514841	1.028412183	1.140906378	0.974221433	0.991305345	1.179084528	1.026335868	0.820432681	0.842973028
1623198_at	1.160368205	1.046050127	1.005184544	1.190017487	1.086586602	0.949689352	0.916627286	0.977048863	0.970948226	0.898198792	0.967477633	0.877853123	0.938137428	0.987270171	1.180720738	1.02136156	1.109285468	0.943807706	1.095188809	1.156026214	0.928392308	0.907362706	1.036069258	1.065917279
1623199_a_at	0.843765448	0.966478062	1.245277168	1.281833978	1.040277522	1.053224964	1.141779382	1.068676439	1.239596694	0.853068432	0.816961537	0.95594868	0.852873697	1.386071336	1.094875994	1.258134961	0.873031144	1.434146713	1.23220386	0.870237318	1.044196567	1.170126912	0.922441743	0.935974546
1623200_at	0.84314263	0.976164685	1.044919489	0.953803543	1.191640931	0.915608516	1.161814596	1.086721858	0.890596547	1.209686186	1.30563405	1.245173648	1.077416103	1.170361473	1.26113835	1.052369236	0.863729904	1.198938551	0.800411867	1.198380099	0.926512437	0.953692689	0.78808488	0.935365988
1623201_at	0.946689746	1.019517366	0.753622124	0.728384918	0.847143946	0.915477269	1.041453729	1.037312757	1.012627307	0.969329906	0.964551213	1.048078903	0.942354863	0.974889487	1.281013092	1.172698005	0.928566573	0.956226466	0.859812457	1.092364007	1.004954318	1.086597465	0.879037871	0.996023854
1623202_at	1.223690446	0.826042485	0.779391293	0.868291878	0.528061743	1.157897471	1.058555614	1.362080048	1.139548423	1.019751018	0.924841032	0.830829824	0.894857646	1.000897232	0.740528117	0.933156003	1.481389237	1.211677668	1.644299914	0.793573759	1.102623027	0.898348792	1.09384661	1.286734518
1623203_at	0.75763071	0.699534568	1.067481705	0.756222587	1.223157703	1.048764797	0.958458974	0.976314541	1.192167028	1.201222094	1.134130987	1.274983949	1.54550582	0.827284276	0.740924944	0.76779794	1.083049709	1.182621009	0.618254364	0.964999911	1.0591564	1.124194615	1.09421981	1.018629453
1623204_at	0.827158123	0.759120867	0.830005186	0.902285796	0.768773527	0.911799928	0.798618616	0.834417448	1.02922701	1.268509367	1.342591491	1.310883601	1.172819311	0.848951125	1.09527282	0.774373841	1.089626381	1.118334591	1.173669181	1.41439801	0.944821545	0.976383069	1.141721354	1.044825942
1623205_at	0.985789282	1.037602127	0.896317328	1.107831113	1.064644036	1.07143246	1.010808659	0.990808432	1.066169076	0.833077347	0.903061283	0.862537449	0.906316069	0.995531318	0.943615726	0.922605129	0.950064824	0.959453814	1.040564804	1.02277312	0.922503669	0.955126153	1.059975546	0.980213638
1623206_a_at	0.923863159	0.923936479	1.205420008	1.034864768	1.036450219	0.914849664	1.113273997	0.941655039	0.912024779	1.371773296	1.23298418	1.304550953	1.589688298	0.825776617	0.893680148	1.084845812	0.999920644	0.893759079	0.998470307	0.823785406	1.112563583	1.058043545	0.821765052	0.84584302
1623207_at	0.960667382	0.805620818	1.114308629	1.08477863	1.545248761	1.033106285	0.863830077	0.870416767	0.961629246	1.202422905	0.986395718	1.28620334	1.473358886	0.971640076	0.55538947	0.625504481	1.192456005	1.206076177	0.70200906	0.887906462	1.219006614	1.303942542	1.195960077	1.007624984
1623208_at	1.016600475	1.057863311	1.003811866	1.010552979	0.931667874	1.012466026	0.936728191	0.942182244	1.00500579	0.972746215	0.97057728	0.913332762	1.195533358	1.01647433	0.870467226	0.896552826	0.96099417	0.960874925	1.084670844	0.970904559	1.002234685	0.941020134	1.080853587	1.005822449
1623209_at	1.1627894	1.038584454	1.113672907	0.827995192	0.886717651	1.023219358	0.933028385	0.978446454	1.093353198	1.079439392	1.028922646	1.008716507	1.245606798	1.142848736	0.909803085	0.749020739	1.119590608	1.10039076	0.93377547	1.214656735	1.049096738	0.980361848	1.096664769	1.048678121
1623210_at	1.131971343	1.201674123	0.917765314	1.033960818	1.089563438	0.938807452	0.911834833	0.913178666	0.950858071	0.909363172	0.934121388	0.827121539	0.927980261	1.074373929	1.021605159	0.964005265	0.941995273	0.894064297	0.948967982	1.059750601	0.973495718	0.885454021	1.029580597	1.001473767
1623211_at	1.067769541	1.020867686	1.035311348	0.99355649	1.166113499	1.535862621	2.514993008	6.797403023	0.605323462	0.941527063	0.975442994	0.974683665	0.929088034	0.931000827	0.108664337	0.151434136	1.045943128	0.911970121	0.852023831	0.717568308	0.965230227	0.999221555	0.61068266	2.702752255
1623212_s_at	0.856236513	0.752614815	0.874300576	0.810851714	0.904959819	0.946851541	1.08449961	1.209700834	0.74971552	1.090632737	1.068001227	1.236516456	0.677227883	0.930046318	1.072267682	0.918067838	1.137682246	1.235753403	0.896008526	1.167961275	1.021190529	1.157785614	0.873076884	1.115446076
1623213_at	1.041680183	1.168207679	1.082277966	1.138549347	0.924756905	0.961718389	0.859159478	0.852207405	0.934162508	0.666939615	0.847888312	0.842570982	0.724033836	1.09520038	1.183615879	1.220434836	0.891690923	0.937504863	1.231187721	0.96983128	0.786588994	0.993728738	1.119371215	0.991908286
1623214_at	1.072629686	0.957778475	0.830116556	0.80430786	0.984470451	0.98209388	0.972409865	0.922962378	1.152175109	1.029511408	1.095200508	1.024307398	1.369340226	1.146325625	1.037719032	1.051825436	1.11991417	1.19685883	0.81699543	0.986588645	0.940020938	0.935269287	1.009958779	0.949149542
1623215_at	1.053329029	1.004725121	0.89512492	1.146799721	1.136247469	0.941484669	0.963474203	0.957281584	1.07731777	0.854774431	0.880055211	0.882316442	0.868171803	1.001778277	1.015156736	1.339950257	1.048375329	0.997067015	1.009286931	0.757607777	0.971273643	1.002569419	0.977176832	0.993572616
1623216_s_at	1.170481012	0.879164889	0.771686042	0.905210161	1.038695016	0.969500521	0.942731623	0.833209041	0.797111079	0.933578751	0.870373137	1.017693515	1.033747233	1.1524716	1.606520652	1.116869887	1.331355502	1.310870821	0.871487921	1.438413437	1.072618986	1.169261174	1.028395037	0.88382422
1623217_at	1.022838478	0.972247064	1.026715724	0.97807498	0.937242791	1.003288811	1.005776523	0.996968317	0.967666567	1.002820349	0.978571687	1.001056499	0.947446663	1.073898759	0.942719787	1.022960571	1.052035554	1.104553357	1.043566287	0.921560238	1.024779648	1.022977175	0.997526576	0.991242383
1623218_s_at	1.054112584	1.151486075	1.05985087	0.937840315	1.49225105	0.924463993	0.73549425	0.743246591	1.331338859	1.004219263	0.943824571	0.953931871	1.126734572	1.233247236	0.232681219	0.439455983	0.915436675	1.071004906	0.62847355	0.529475596	1.063989319	1.010708875	1.25692892	1.010540315
1623219_at	1.015743917	1.376363338	0.986135608	1.241634257	1.104666236	0.950176872	0.944409316	0.995727732	1.091487594	0.964505547	0.830596913	0.856915436	1.013471347	1.049816148	0.987882628	1.508300374	0.737991117	0.762746376	1.123990412	0.65496412	1.161219758	1.031686276	1.006107052	1.054339168
1623220_at	1.221689789	1.194386183	0.814121905	1.076120005	1.082411798	0.995898004	0.904235946	0.932908421	0.955805697	0.838823103	0.861627854	0.831376911	0.923699498	1.057508341	0.962412494	1.004296888	1.022859948	0.885399008	0.994187246	0.958294809	0.973532946	0.964890941	1.101369624	1.031709063
1623221_at	0.966498874	1.227945338	0.927208974	1.004026731	1.103972854	1.150494506	0.983280541	0.975481649	1.203225032	0.847815791	0.905045856	0.911019011	0.96235797	1.077149334	1.101221691	1.240389437	0.787086237	0.877196485	0.909466865	0.887803184	0.936765563	1.006599836	1.17005723	0.992068498
1623222_s_at	0.78931326	0.98504637	0.833205997	0.884787949	0.989730405	1.009019851	0.872143967	0.810549026	0.888788355	1.016367276	0.954358066	0.938829858	0.935969989	1.037939047	0.783999129	0.926336262	0.801295537	1.053695622	0.893968645	0.84634399	1.064974785	0.983729159	1.156941846	0.92937526
1623223_at	1.006328756	1.054164208	0.88817835	1.03949034	1.134551423	0.99539266	0.96915157	0.980889579	1.032003372	0.953176679	0.905813271	0.923532264	0.996693759	0.915821935	1.14705145	1.059892874	0.95462239	0.868765917	0.916212627	1.082233382	1.052288269	1.01956142	1.027076353	1.012111634
1623224_at	1.064108718	0.985476331	0.930390163	1.050229448	0.986278584	0.911702847	0.959565006	0.904350517	0.915852787	0.959801964	0.967671785	1.013499308	0.974550036	0.974259063	1.19619845	1.077778131	1.079791249	0.988617415	1.064840569	1.109874487	0.991867263	1.047358541	0.950120984	0.942458835
1623225_s_at	1.057121527	1.045185389	0.955825825	0.919114357	1.054187583	1.038815386	1.019272359	0.954454731	1.052577692	1.110189739	1.013635253	1.146985362	1.116878666	1.129377926	0.986273655	0.990523349	1.011420116	1.08055273	0.871869838	0.995709648	1.095255652	1.131556306	1.019173508	0.936407941
1623226_at	1.197659651	1.184746599	1.134197937	1.247502457	1.20258343	1.045524934	1.075424064	0.990380974	1.198372535	0.880140902	0.909277149	0.911344781	1.012695421	1.113152744	1.076878981	1.309268862	1.010899421	0.939570323	1.037352108	0.82250408	0.967956694	1.00227393	0.972197824	0.920921344
1623227_s_at	0.896822634	0.956424316	1.282385668	0.913402268	0.812846773	1.067929108	1.195427916	1.016913478	1.232391994	1.033802008	1.028659574	1.123058296	1.050387958	0.882415622	1.26798725	1.19192079	0.937682803	0.922619393	1.12370781	1.063818385	1.00499916	1.091768671	0.893344629	0.850669006
1623228_at	1.018179682	1.079919937	0.980041331	0.963054101	1.058860766	0.977325131	1.01857132	0.908354196	0.959746652	0.99183593	0.9308144	0.968400911	0.999064332	0.988807715	1.10284624	1.19870805	0.942828859	0.915630577	0.909519109	0.920029059	1.06555714	1.040380242	0.959505841	0.891792434
1623229_at	0.833426135	0.68984913	0.676387027	1.031109226	1.356393879	1.164275216	1.259830698	1.090204062	1.283356318	1.586193906	1.332650339	1.330450007	1.640296046	0.607656513	0.901657999	1.031331829	1.208128124	0.880854214	0.760184222	0.874265657	1.190255133	0.998348905	0.924152124	0.865357594
1623230_s_at	1.124343797	1.3576977	0.935998062	1.162562551	1.023131304	0.988262312	1.00223729	0.997668019	1.108927875	0.903688047	1.074111892	1.089078876	0.996093918	1.096810199	0.962364642	0.850054286	0.828125287	0.807845663	1.136278937	1.132121392	0.841335111	1.013934288	0.986056218	0.99544093
1623231_at	0.77668652	0.760094472	0.663847533	0.829641652	0.894983748	0.970486298	0.906371656	0.894123435	1.086584319	1.18608451	1.031170501	1.074042957	1.119652032	0.709496285	0.867332446	0.905420204	1.021828929	0.933431712	0.926990746	0.957933611	1.150231227	1.041576496	1.070737694	0.986486535
1623232_at	0.996764091	1.05087961	0.968823428	1.170670618	1.0017179	1.019968682	0.992835859	0.91977707	1.056813763	1.032690222	1.041403497	1.02388345	1.115352148	0.867480179	0.915372203	1.211460856	0.948504549	0.825480075	1.168662971	0.75559371	0.991633142	0.983176504	1.02732861	0.926414031
1623233_at	1.066267185	1.372857772	1.004672915	1.075868377	0.977512132	0.934077289	0.808184408	0.790766933	0.918710381	0.851111234	0.964617048	0.847175032	0.778225496	1.141000509	0.941014595	1.051229289	0.776677094	0.831113413	1.10061895	0.895156371	0.882330698	0.878250113	1.15577247	0.978448637
1623234_s_at	0.824982916	0.822353577	1.21496374	1.049244417	1.064568209	1.202116763	1.350944244	1.096443805	0.937119628	1.348104659	1.171656183	1.353271119	1.12282057	1.132129763	1.058716236	1.122126953	1.003197334	1.376694642	0.985605627	0.943490603	1.150597486	1.155007023	0.889834476	0.811612921
1623235_at	0.992247573	0.993809035	0.974025924	0.991246128	1.196803938	1.085757229	1.062022967	1.037902526	1.058970635	1.067965437	1.144995669	1.0734913	0.977839493	0.950689097	0.883466623	0.839308014	0.998428811	0.956611445	0.828244374	1.052613115	0.932724434	0.937550533	1.022348162	0.977288211
1623236_at	1.200717767	1.324756282	0.901956126	1.032216065	1.005120362	0.959735161	0.957154915	0.898318607	1.003418438	0.770040464	0.832159697	0.760259776	0.842924698	1.089869879	1.036778501	0.888132743	0.906368804	0.82269463	1.02695767	1.167368853	0.925351789	0.91359841	1.002695745	0.938530005
1623237_at	0.888253699	0.948344994	0.978020914	1.018540168	0.968790698	0.977426027	0.974495756	0.83057885	1.095368649	1.086954485	1.001434007	1.029762138	1.133619307	1.097106389	0.786219392	0.521851875	0.936635618	1.156864217	1.051352134	1.506594935	1.085398017	1.028287567	1.003006962	0.852316539
1623238_at	1.669661772	1.542365665	0.69906387	1.062003252	1.026624953	0.95824183	1.150241794	0.906380693	1.04199047	0.7700018	0.680588841	0.806772702	1.140734712	1.7931752	1.374605143	1.052558504	1.082533027	1.162613537	1.034460782	1.305965547	1.131375881	1.185403952	0.833078606	0.787991444
1623239_at	0.953134766	0.913129345	1.061165057	0.871688371	1.020833638	0.893744167	0.957759165	0.792282426	0.990394063	1.251076129	1.138300439	1.217664838	1.250298724	1.096909421	0.622666746	0.699195899	1.043811341	1.201264012	0.853898557	0.890546908	1.099073747	1.069721839	0.933161696	0.827225105
1623240_at	1.101464031	1.184287311	0.987896654	1.226412048	1.107825648	1.106999717	1.024240859	1.098831388	1.060898642	0.91260431	0.963263032	0.852293124	0.892452095	0.949049297	0.992530049	1.168395526	0.930064876	0.801367446	1.107044281	0.849481213	0.947409253	0.884797917	1.080800192	1.072825184
1623241_s_at	0.709180425	0.720744107	0.968674678	0.828362921	0.969497426	0.981765126	1.155204617	1.025110478	1.061555293	1.199931963	1.091341948	1.1985755	1.370305632	0.534356961	0.898614633	1.118969033	0.983955911	0.741396226	0.854425085	0.803073728	1.099501367	1.098258435	0.849862537	0.887384333
1623242_at	0.880525405	0.831579834	1.164145976	0.920689013	0.929640289	1.05499665	0.974485053	0.921368139	1.150417244	0.985770813	1.024431899	1.008869514	1.570231655	0.708667247	0.816412959	0.74902106	1.058858535	0.852193882	0.990371248	1.089973304	0.962260951	0.984808766	1.082619632	0.945492325
1623243_at	1.006804261	1.35035953	1.027833547	1.172170171	1.082390824	1.004028744	0.968519316	0.956508104	0.936765109	0.968495288	1.086909183	1.018749736	1.027337155	1.134099583	1.060579553	1.003219668	0.745582372	0.839850097	1.082945407	1.057175798	0.891054472	0.937290578	1.036663624	0.987598376
1623244_at	0.86028234	0.917874916	1.585912655	1.071942125	1.07466552	1.068478853	1.259393445	1.229283373	0.805641491	1.030261758	1.057844831	1.006481556	1.113883688	0.831686518	1.413555347	1.012027957	0.93725444	0.906100062	0.997465821	1.396755235	0.973925218	0.95144536	0.848407507	0.976091608
1623245_at	1.117180185	1.12134276	0.917424517	1.03607462	0.994246687	0.973288343	0.948782266	0.993370796	0.959421728	0.948357293	0.871658146	0.906292878	0.8895547	1.021618565	0.960711087	1.015364007	0.996287865	0.911067161	1.042069975	0.946174062	1.087992234	1.039734307	1.025828979	1.046995535
1623246_at	1.095268509	1.206803096	0.892934397	1.031098012	1.048624201	0.94007697	0.940932115	0.960800724	0.964066962	0.935719751	0.951890182	0.860078555	0.893933447	0.973251286	0.985110963	0.852627631	0.907578471	0.806470657	0.983286492	1.155382406	0.983012294	0.90354809	0.999091172	1.021115879
1623247_at	0.857471943	0.700600904	0.758207941	0.925121864	1.166343589	1.045835341	0.885035904	0.835095872	1.157231859	1.386034424	1.473169177	1.484806601	1.334115825	0.832884352	0.728367406	0.920114567	1.223909274	1.188814271	0.793181248	0.791605124	0.940852175	1.007899584	1.181686908	0.943572875
1623248_s_at	0.937625346	1.040042715	1.215923981	1.067013212	0.763838407	1.166212604	1.057835252	1.051111452	1.05131823	0.991603316	0.9431144	0.890352438	1.158455772	0.997312058	1.206300882	0.83552361	0.901525805	0.958914517	1.396909612	1.443766361	1.05141361	0.944055608	1.102452014	0.993643812
1623249_s_at	1.118294282	1.309201421	0.964526547	1.099023441	0.947012103	1.001950105	0.994292474	1.090626749	1.060464325	0.924405835	0.888235153	0.888405678	1.00737575	1.095457545	1.06945137	1.107489181	0.854180467	0.83673721	1.160516786	0.965654012	1.040721966	1.000191982	1.007701588	1.096887261
1623250_at	1.103001692	0.987341445	0.767561133	0.861529429	1.301396565	0.924921815	0.827517624	0.809421594	1.176620917	0.82684685	0.746861647	0.772549632	0.946384119	0.957469658	0.868770872	0.7789717	1.117143109	0.969745231	0.662003767	1.11527912	1.107095074	1.03439457	1.117706485	0.978132152
1623251_at	0.890414572	0.801298651	0.941279943	0.899620316	1.435869964	1.141503533	1.00422554	0.971247768	1.167367619	1.072459702	1.210096287	1.072606923	1.140626667	0.809685846	0.838817235	0.717028562	1.111214366	1.010467003	0.626533278	1.169851913	0.886259807	0.886381468	1.13670036	0.96716099
1623252_a_at	1.043783352	0.986251934	0.83178803	0.929129997	0.845938102	0.99886379	1.207285388	1.02325802	0.796512342	1.130394777	0.925966558	1.06706473	0.71924433	1.036002555	1.028884262	1.182596946	1.058333389	1.05044413	1.098342769	0.870021071	1.220772789	1.15237934	0.827363439	0.847569291
1623253_at	1.096488997	1.112426033	0.92628147	1.003073475	0.932304152	0.96614774	1.041869008	0.847948483	1.01595897	0.871231402	0.900354206	0.967878851	0.861128662	1.09401371	0.929409756	0.934898327	0.985673622	0.983448497	1.075907979	0.994129233	0.967654058	1.074997867	0.9273217	0.813872451
1623254_s_at	0.884891778	0.93264254	1.586670287	0.869329537	0.860318497	1.162692311	1.308426938	1.215600972	0.889247016	1.544425899	1.364691264	1.711190081	1.069807361	0.791610338	0.941577688	0.732406686	0.948800574	0.848782148	1.010474075	1.285594064	1.131703514	1.253902714	0.888618446	0.929055293
1623255_at	0.965585222	1.212547061	0.838001163	0.97517779	0.950332724	0.994555923	0.901219277	1.01671632	1.134081823	0.922768066	1.004938897	0.936609857	1.005611816	1.006081618	1.25438796	1.001692517	0.796328038	0.829725832	1.026143545	1.252268474	0.918233008	0.932006772	1.103567078	1.128156428
1623256_at	0.863292782	0.905951065	0.662212366	0.643596979	0.689040136	1.001364988	1.15220188	1.217707492	1.347286073	1.253105417	1.014678189	1.235410092	1.542827585	0.904102799	0.559425074	0.803659736	0.95291326	0.997959861	0.934048607	0.696096929	1.234978174	1.217538827	0.869088139	1.056852547
1623257_a_at	1.004785573	0.818198567	1.191543492	0.911570732	1.282005282	1.077324892	0.91106665	0.919122347	0.986309124	1.197014276	1.015458555	1.149586096	1.148904613	0.973698898	0.737627441	0.79199215	1.228046116	1.190052069	0.711050683	0.93135701	1.178791856	1.132085686	1.182487463	1.008842049
1623258_at	0.800157975	0.636127387	0.964325804	0.873437853	0.781224607	0.985248407	1.106083122	1.252650658	0.939802032	1.407475279	1.259617876	1.355007536	1.152927053	0.939900329	1.240398051	1.113184758	1.257858082	1.477534766	1.118036792	1.114278688	1.117382744	1.075729046	0.890754399	1.132510418
1623259_at	1.066024867	1.131077916	1.010253842	0.98176717	0.932372956	0.953943469	0.876797516	0.916735673	0.978810875	0.866106003	0.822216901	0.927813498	0.917583777	1.138181668	0.905113045	1.010286457	0.942485793	1.006280515	1.052976885	0.895897434	1.053378984	1.128429125	1.087986052	1.045550034
1623260_at	1.012992995	1.115150964	0.872535722	0.933309442	0.936592998	0.869742558	0.826220618	0.788279307	0.932483003	0.883307954	0.964044608	0.860642374	0.904510116	1.05940985	0.999079872	1.1550831	0.908390907	0.950014737	0.996494149	0.864941987	0.916252159	0.892741235	1.052675931	0.954078474
1623261_at	1.035306049	0.921705336	1.144394134	0.95788154	1.135965049	1.036778336	1.274534582	1.242799674	1.118604376	1.074999357	1.17717549	1.068848114	1.179468639	0.889726346	1.067134256	0.928759487	1.123250575	0.965304541	0.843231524	1.148988809	0.913202294	0.907976868	0.813456418	0.975100788
1623262_at	1.073186397	1.288368297	0.935477011	1.238723815	1.113967502	0.857657016	0.855757632	0.867127866	0.97660324	0.855126953	0.84765213	0.857058226	0.99622059	0.940544478	0.816038495	1.154033076	0.832981066	0.730027648	1.111992776	0.70711881	1.008818268	1.011096647	1.002219535	1.013286746
1623263_at	1.06250541	1.105064173	0.997673656	1.216786268	0.956483709	0.984491949	1.022382933	0.979912652	1.068246533	0.759511442	0.781385757	0.806888166	0.845826126	1.085845307	0.95466306	0.880095131	0.961487519	0.982608371	1.272145314	1.084727124	0.972005741	1.032637413	0.96293856	0.958459517
1623264_at	0.892885981	0.737070166	1.14547589	1.032643105	1.178581494	1.032430992	0.965095773	1.018321924	1.032533279	0.986663123	1.043367115	1.012278021	0.952196022	0.958355749	0.811419592	0.956525027	1.211398891	1.300223226	0.876174546	0.848299385	0.945652886	0.970203111	1.069770505	1.05515116
1623265_at	0.561079491	0.562089662	0.62643075	0.998970988	0.828029675	1.552414321	1.736111737	1.667935038	0.947622424	1.384394544	1.033585375	1.11524245	0.936923158	0.997975532	0.951310106	1.542963585	0.998202829	1.775473913	1.206443462	0.616547348	1.339409958	1.079003706	0.894190327	0.960730236
1623266_at	1.102190113	0.973259032	1.059528185	0.979096892	0.951643849	1.045168292	1.081776183	1.042743717	0.951758972	1.184259872	1.294584359	1.249034066	0.86443957	1.097499434	0.970287889	1.214352282	1.132473552	1.127653994	1.028848023	0.799016812	0.914779994	0.964814736	0.966159459	0.963918168
1623267_at	0.943244643	0.850299653	1.326432349	1.05438488	0.995955844	1.090667442	1.089278387	1.042309667	1.204391957	1.243148824	0.989338984	1.076106278	1.125058382	0.98462182	1.212984123	1.101829932	1.109308512	1.157970389	1.058666292	1.10088144	1.256544869	1.087702289	1.001275206	0.956880884
1623268_a_at	0.983941258	0.858216936	0.849553281	1.075947846	1.689064776	0.835707867	0.831379501	0.761209482	1.049939252	0.926232158	0.872923739	0.848984023	1.010961244	0.987639798	0.933444104	0.998001299	1.146494805	1.150804367	0.637008042	0.935313516	1.061068816	0.972575249	1.005206247	0.915598089
1623269_at	1.034101924	1.055727986	0.880705836	0.978102813	1.00764557	0.938259002	0.981939271	0.900983922	0.985816498	0.99895644	0.965558118	0.987273274	0.967000322	1.004593609	1.053989391	1.043525347	0.979515498	0.951564818	0.9706814	1.01002759	1.034589655	1.022489746	0.955516323	0.917555645
1623270_at	1.036263482	1.392419653	0.881050976	0.909457458	0.942879158	1.031202609	1.003732708	0.877159942	1.144408439	0.935290743	0.842816244	0.943959912	0.935831165	1.136945716	1.094827344	0.995215533	0.744217793	0.816525186	0.96455357	1.100090691	1.109720831	1.120006785	1.027367745	0.873897936
1623271_a_at	1.130959569	0.849373468	1.106827941	0.965352723	1.01255667	0.924071112	0.939314396	0.845772739	0.981596281	0.975870679	0.964644863	0.914789429	0.918855097	1.053845831	0.904704005	0.909776591	1.33152213	1.240733165	0.953381426	0.994424361	1.011637253	0.948317318	0.983771903	0.900414965
1623273_at	0.835185275	0.809571279	1.078711294	1.070335543	0.626664746	1.072022696	1.108731899	1.049501669	1.204741162	1.040766338	1.275441873	1.184299185	0.646108128	1.232141039	1.011917061	1.20544259	1.031638964	1.521967332	1.707987484	0.839456867	0.816004523	0.928540304	0.966890821	0.946578402
1623274_s_at	0.720376059	0.765187722	0.905363746	0.967046268	0.838128054	1.081567471	1.135414418	1.100059179	1.329842211	1.231602745	2.038275864	1.857650202	0.902690505	1.138874216	0.974104492	0.814100015	0.941437033	1.488359239	1.153816845	1.196541548	0.604237516	0.911383113	0.952575072	0.968861379
1623275_at	1.009271598	1.132687782	0.983438601	0.969794552	0.95533829	1.089533495	1.027049829	0.998123306	1.147662872	0.726202307	0.755475099	0.73798166	0.824075918	1.035420663	1.002358311	0.891661378	0.891041304	0.914127159	1.015132087	1.12414683	0.961252472	0.976844454	1.060838008	0.971835327
1623276_at	1.124520266	1.115241324	1.061676013	1.078436517	0.967648941	1.068156405	1.193854036	1.002466017	0.937643086	1.005754495	1.02819916	0.935795419	0.873828541	1.26029561	1.408276677	1.175464586	1.00832012	1.13006538	1.114491496	1.198059638	0.978170897	0.910130503	0.894712731	0.83968893
1623277_at	0.800416993	0.905487223	1.480700591	0.927805793	1.013832645	1.05104317	1.154959011	1.123215028	0.788047614	1.32319737	1.229678864	1.371023361	0.872512383	1.147507313	0.910455783	1.291819951	0.883962769	1.267281617	0.915146891	0.704785356	1.076051161	1.114944235	0.910026382	0.972515057
1623278_at	1.259793487	1.32607723	1.116142467	1.114198239	0.974538251	0.909611587	0.80350651	0.798771763	1.077335251	0.919717072	0.877162392	0.924039156	0.884244274	1.178259919	1.105378538	1.52166463	0.950015172	0.88853039	1.143308882	0.726427174	1.048514027	1.053441375	1.132052542	0.994107394
1623279_at	1.274342761	1.43913372	0.913444177	1.150823768	1.149555945	1.116052782	1.113052132	1.084507212	1.20619206	0.848824371	0.907915613	0.866144552	0.906022944	1.013744101	0.956369611	0.867100876	0.885492949	0.704412722	1.001102881	1.102950807	0.934915491	0.953992354	1.002695876	0.974354373
1623280_at	1.093052601	1.155326344	0.997715981	0.934667474	0.901935797	0.929477708	0.904147117	0.900351895	0.958016227	0.900921289	0.847763187	0.87918549	0.907222085	1.090105025	0.942526611	1.087283456	0.94609857	0.943547277	1.036290474	0.866863747	1.062703952	1.037064953	1.028016006	0.995802429
1623281_s_at	0.714851613	0.8593466	0.663114229	0.899190377	0.826052255	0.960636259	0.784132019	0.892670016	1.025149004	1.10158229	0.873537628	0.900769672	0.839034569	0.912252323	0.555824508	0.52139465	0.831854822	1.061565057	1.088539341	1.066034161	1.261058774	1.031174438	1.225095055	1.138418013
1623282_at	1.05229121	1.199635017	0.929992742	1.097955284	1.068487719	0.966176716	1.000564306	0.991390093	1.063055899	0.939535364	1.078802425	1.035528174	1.009982629	1.069293541	1.087658438	1.146232963	0.877176137	0.891349057	1.027578759	0.948898238	0.87090587	0.959886769	0.965631804	0.990830961
1623283_at	0.976208142	1.136587928	1.051330012	1.190701688	1.011576335	0.992762601	1.041613253	1.025310843	0.984404395	0.884308025	0.953361034	0.950537875	1.013143605	1.005260469	1.1380394	1.111788548	0.858893639	0.884454642	1.177075469	1.023611371	0.927568879	0.99703873	0.953100969	0.984348883
1623284_at	1.019237186	0.900503346	0.940749591	0.917078802	0.852972634	0.896029849	0.856685667	0.856431642	0.923372531	1.055372251	1.167529518	0.967564381	1.00008352	1.066296287	0.864371517	0.959515078	1.131852748	1.18411141	1.075156184	0.900842037	0.903936248	0.828727982	1.045926043	0.999703479
1623285_at	1.219623688	1.180025888	0.984166074	1.164561391	1.167976859	1.015330209	0.985811806	0.8575616	1.040975644	0.796793674	0.864639163	0.825567142	1.045645429	1.324032658	1.56736423	1.012778796	1.033556722	1.122036958	0.997075741	1.54758792	0.921533176	0.954811183	1.029943244	0.869903966
1623286_at	0.865373802	0.903762793	1.081606635	0.999517794	0.704347732	1.015083213	0.905085802	1.071575587	0.991851848	1.134012936	1.148421506	1.088246231	1.051970039	1.060655077	0.68358633	0.67910727	0.957523157	1.173598964	1.419068663	1.006595511	0.987453587	0.947601752	1.121532578	1.183949174
1623287_at	1.147994245	1.183119832	1.097801564	0.915918097	1.187904235	1.243259503	1.017360164	0.894940932	1.10035711	1.058644239	1.041960084	1.000365715	1.008315856	1.277004529	0.621599193	0.515868979	0.970311049	1.079353498	0.771036983	1.204955556	1.016012278	0.960080651	1.222044608	0.879669722
1623288_at	1.105283534	1.236797403	0.628012229	1.077150754	0.967930459	0.945889899	0.808993841	0.765589086	1.02294346	0.864931817	0.906894439	0.870258683	0.890273079	1.01105903	1.112714031	0.889624128	0.893665795	0.817481527	1.112838989	1.250768719	0.95372932	0.959603065	1.169217676	0.946347236
1623289_at	1.232641401	0.926025236	0.669314527	0.688930354	0.799102087	0.85921754	0.886916675	0.809533361	1.129417449	1.142457172	1.030404686	1.081926212	1.438555838	1.82293356	1.157371419	1.040352493	1.331109945	1.968557107	0.86213059	1.112480075	1.108746096	1.050001254	0.96876918	0.912750186
1623290_at	0.967641463	1.127387219	0.879460973	1.025393188	0.965791848	0.880465527	0.82852711	0.915132972	0.942982873	0.920072425	1.071835726	0.910357597	0.881449492	1.059777565	1.061526995	0.922000857	0.858304447	0.940029785	1.061712408	1.151329728	0.858408059	0.84934433	1.06268765	1.104529907
1623291_at	1.37285219	1.01858834	0.769074224	0.869714884	0.889127205	1.098974939	1.379422048	1.224657589	0.902785198	1.318429176	1.318884185	1.344121125	0.88240276	1.327327685	1.036452181	1.091696462	1.347798846	1.303105123	0.978166992	0.949395933	0.999655004	1.019135069	0.796692311	0.887804853
1623292_at	1.340362069	1.202996781	0.979405962	1.163777136	1.056019467	0.958928744	0.925466642	0.943023889	0.943595677	0.760816948	0.875701092	0.866211544	0.812990114	1.235967821	1.048822067	1.050144803	1.114185915	1.027407422	1.102041365	0.998740425	0.868808952	0.989163485	1.036157004	1.018971236
1623293_at	1.299402949	0.993372926	0.615081432	0.880583989	1.083207638	0.96011076	0.875894986	0.860351554	1.187690267	1.129464803	1.017800493	0.946404303	1.081627471	1.170236333	1.090647127	1.042481261	1.308071636	1.178043313	0.812941082	1.0462031	1.109711393	0.92985247	1.096148254	0.98225423
1623294_at	0.87641572	0.96674662	1.124941847	0.857941277	0.683112437	0.992813806	1.009936262	0.943486168	1.088408298	0.910233943	0.862591183	0.898242142	0.820697955	0.844842554	1.207316259	1.099409097	0.90656197	0.873902775	1.255929817	1.098150145	1.055232143	1.041330075	0.983046003	0.934203676
1623295_at	1.013915183	0.977445259	1.296143204	1.23943175	0.846978841	0.796922113	0.81016762	1.090125207	0.918346734	0.910709583	1.019655175	0.894470469	0.835182426	1.07503815	0.680152858	1.434543275	1.037311474	1.099844866	1.463356214	0.47412502	0.893154475	0.877228391	0.983650905	1.345555141
1623296_at	1.120575776	1.022159648	1.042647915	0.747806499	1.909084467	0.959574135	0.91876197	1.048836171	1.126161103	0.925846329	0.957751788	0.898906647	0.855657369	1.231875524	0.594134535	0.938827296	1.096282542	1.205169395	0.391709488	0.632847529	0.966687131	0.93855909	1.044420825	1.141575518
1623297_at	1.073634102	0.876147636	1.164776489	1.058842973	0.639876181	1.034096865	0.965980239	0.997371388	1.015802359	0.886328004	0.857465986	0.849103947	0.96701799	0.845414543	1.348548478	0.888677254	1.225403183	0.964922472	1.654762288	1.517478333	1.033659665	0.990247965	1.070515548	1.032496679
1623298_at	0.96316183	1.135251248	0.848999989	1.00188518	1.125972644	1.202235485	1.223663243	1.041796141	1.005958109	1.161639563	1.035314674	1.191482348	1.013611395	1.200189166	1.505993161	1.632104355	0.848412923	1.057201362	0.889795312	0.922730925	1.122015936	1.15084078	0.982488843	0.851374876
1623299_at	0.957287521	1.059385894	0.751056551	0.981012947	0.751680634	0.931594259	0.949309807	0.947044717	0.853193605	0.872697867	0.966028378	0.89299157	0.700629971	1.498512845	0.872003115	1.047730701	0.903624946	1.414510853	1.305092751	0.832277908	0.903387403	0.92439476	0.981338497	0.997613961
1623300_at	1.041273811	1.076402069	1.038215808	0.96662075	0.992823734	1.188635519	0.875494469	0.584472105	1.226886563	0.762258272	0.771877412	0.736768628	0.794475448	1.116795937	0.976916853	0.965611162	0.967365114	1.037526746	0.973607618	1.011708327	0.987537996	0.954515078	1.357673362	0.66759086
1623301_at	1.181593556	1.170132526	0.875701564	1.131693848	0.934633604	1.045419516	0.988146301	1.028796268	1.092384993	0.794286738	0.813958198	0.80215034	0.837268742	1.133771567	1.372937142	0.97211662	1.009794643	0.968925777	1.210842241	1.412317322	0.975832347	0.985493287	1.057960259	1.041137599
1623302_at	1.223771524	1.116586097	0.741815475	1.016999235	0.889701527	0.924686042	0.859781328	0.8448518	1.045403433	0.806221604	0.780068579	0.806294825	0.825768623	1.004324853	1.105450835	0.850618654	1.095993875	0.899460288	1.143079115	1.29958452	1.033526572	1.033620436	1.075489792	0.982635669
1623303_at	0.96731788	1.121722466	0.981065082	0.989625568	1.011496355	0.946203235	0.980658485	0.867523573	1.048516161	0.77551261	0.806237965	0.780709371	0.80927292	0.920804102	1.084544682	0.986878783	0.862350456	0.820884069	0.97837779	1.098964433	0.961890464	0.968336156	0.964865189	0.88463373
1623304_at	1.337121409	1.440524623	0.962829791	0.933064681	1.217707765	1.00051655	0.887839157	1.011186623	1.111216314	0.793112629	0.711127479	0.773104991	0.635801892	1.145727629	1.203877471	1.863279111	0.928218364	0.795354422	0.766246802	0.64610689	1.115288963	1.087153869	1.126911944	1.138929969
1623305_at	1.049749345	0.998672651	1.001053075	0.939320987	0.903076591	0.998836171	1.005812048	0.882924138	1.039542815	0.916124414	0.97531901	0.900435116	0.990281665	1.006413937	0.946580824	1.047550544	1.05114458	1.007751575	1.040134354	0.90361351	0.939307452	0.923221127	0.993064432	0.877822193
1623306_at	0.797201016	0.96114206	0.825589582	0.870064571	1.24497114	0.819589997	0.873846368	0.690575007	0.887834199	0.87805489	0.779449159	0.836703222	0.773523566	1.048586325	0.68496514	0.93247817	0.829430996	1.090979543	0.698863246	0.734564263	1.126506944	1.07345452	0.937910858	0.790270501
1623307_at	1.108670011	1.161243416	0.947651922	1.008221376	0.993164024	0.954529752	0.936528748	0.959652469	1.01901182	0.82918324	0.889068551	0.883779971	0.828553129	0.912993537	1.137992356	1.130447477	0.954726628	0.786220636	1.015160992	1.006674241	0.932642639	0.994051549	1.019220984	1.024690882
1623308_at	1.033971426	1.052294981	0.936270413	0.966814897	0.928458259	1.002073448	0.963984554	0.951722807	1.005859806	0.951938607	0.947324446	0.906140704	0.923011337	0.947576079	1.304474692	1.073303062	0.982587055	0.900485222	1.041312184	1.21538337	1.004870729	0.956526254	1.039511934	0.987280142
1623309_at	1.072957173	1.023885787	1.193178747	1.136628314	0.968524912	0.942716837	1.085747433	1.064026026	1.028184196	0.898752132	0.915453948	0.921868263	0.757571118	1.072500882	0.924429055	0.961434219	1.047926621	1.047480974	1.17356642	0.961510456	0.9817557	1.007006703	0.868265316	0.979994052
1623310_at	0.962924664	1.256275598	0.915434082	1.119349682	0.934470311	0.912818724	1.017279189	0.866526946	1.182024262	0.791123388	0.753892606	0.787808683	0.785030965	0.983428494	1.237143314	1.076895696	0.766491577	0.782812701	1.197844029	1.148805143	1.049384729	1.044987943	0.897313867	0.851808388
1623311_at	1.140686993	1.225112306	0.823363999	1.270441284	1.151264446	1.065786803	1.179292669	1.121616556	1.077338153	0.798474526	0.995060429	1.011703871	0.763304634	0.882234363	1.671407048	1.13373953	0.931087695	0.720125297	1.103518213	1.474242543	0.802438226	1.016726061	0.903750893	0.951092622
1623312_s_at	1.134815916	1.058555965	0.97210986	0.882753674	1.462620328	1.002943699	0.888683651	0.899483566	1.034880226	1.152030235	1.024164465	1.161005191	1.381658948	0.937745731	0.444083772	0.564935159	1.072041492	0.885872605	0.603542599	0.78607919	1.124848865	1.133612063	1.12857224	1.012152711
1623313_at	1.011853494	1.290822731	1.019369519	1.13134933	0.883364764	1.124175603	1.064681535	0.987004155	1.060927826	0.896620844	0.939089013	1.002934478	0.995156077	0.833054902	1.151645611	1.088129975	0.783882612	0.645367394	1.280727255	1.058371368	0.95477727	1.067986596	1.055879684	0.927041676
1623314_at	1.021421366	1.080117363	0.989740501	1.049349556	0.988327283	1.05174933	1.027187079	0.908808322	1.096739514	0.888786079	0.827690153	0.870013574	0.86087812	1.110557016	1.095544423	0.947999532	0.94565776	1.028181801	1.061742981	1.155638148	1.073814973	1.051134378	1.023912149	0.884754433
1623315_at	0.908353778	0.963197742	0.903162528	0.935840777	1.143785964	0.96580216	0.933172551	0.870258823	0.877763718	0.871950073	0.899845714	0.926724964	0.815832045	0.916022137	1.018079515	0.983642538	0.943060535	0.95102189	0.818195717	1.035009646	0.968999529	1.029870954	1.034966319	0.932580821
1623316_at	1.138305773	0.971437722	1.295788851	1.221636198	1.057730757	1.059634156	1.070168765	1.098111679	1.175394481	1.060939019	1.185472608	0.959166567	1.024674079	1.334042845	1.206906183	1.109847545	1.171774316	1.373266463	1.154959511	1.087452225	0.89495026	0.809100574	0.990156124	1.026110754
1623317_at	1.0783882	1.107132906	0.936790741	1.361199386	1.065277773	0.997392015	0.980042803	0.940925456	0.959883111	0.72683419	0.863337519	0.79827648	0.828390386	0.918589142	1.299643386	1.256885997	0.974036807	0.829700877	1.277788216	1.03401851	0.841888802	0.924640088	1.017702505	0.960086083
1623319_at	1.034747295	1.021409125	0.875401619	1.022602975	0.971992391	0.837273046	0.859940808	0.888474026	0.977320768	0.873502357	0.940023784	0.859396702	0.862572197	0.904021463	1.148875492	1.013071237	1.013058597	0.885072828	1.05206891	1.134052029	0.929234314	0.914228678	0.973640323	1.033180445
1623320_at	0.721415843	0.746326604	1.112051123	1.155092833	1.281219877	1.076496567	0.941826495	0.88285221	1.121849276	1.263093971	1.348919985	1.140731436	1.039352025	0.981333616	0.881365309	0.918149713	0.966622172	1.314884946	0.901557066	0.959936376	0.936374273	0.845662788	1.142988196	0.937383068
1623321_at	1.0198155	1.06008972	0.940337329	1.006389771	0.970838693	0.984422378	0.982588079	0.911850584	0.995002197	0.993297929	0.968365569	0.975852513	1.029573654	1.172022228	1.023883574	0.970017022	0.962008669	1.105587769	1.036618934	1.055531553	1.025746846	1.007731526	1.001866803	0.928009003
1623322_at	1.125805154	0.974458213	0.978370108	0.997118153	0.940559997	0.905263747	0.891133203	0.816014166	1.05302343	1.014823927	1.035195199	1.065740909	1.311380239	0.830994435	1.363546337	0.972952994	1.155313937	0.852775854	1.060132428	1.401451402	0.980321323	1.029507198	1.015856827	0.915703918
1623323_at	1.077283926	1.033110301	0.882414659	1.05141728	0.935320344	1.039380044	1.027927826	1.024899349	1.007387742	0.951834716	1.059384849	1.016892214	1.038322241	1.133331749	0.971099049	1.226236183	1.042757898	1.097009437	1.124125319	0.791934753	0.898478694	0.959889331	1.011141072	0.997053804
1623324_at	0.788296996	0.826689059	0.889021043	0.866851635	1.286594518	0.971137024	0.757985767	0.780415716	1.270067882	1.568547759	1.475357695	1.523143184	1.521602049	0.916377632	0.71152561	0.712525016	0.953559247	1.108491303	0.673756668	0.998597374	1.063164386	1.032389087	1.281207466	1.029591517
1623325_at	0.907393794	0.999646467	1.011512564	0.95983951	0.967914146	0.920482125	1.031808291	0.839808637	0.884789728	1.0889802	0.957140159	1.046742036	1.077903744	0.75353413	1.100527166	0.841181621	0.9077147	0.753800623	0.991657694	1.308310999	1.137743716	1.093614166	0.892105766	0.813919257
1623326_a_at	1.199874037	1.221735304	1.03420932	1.01233557	0.921722136	0.90334751	0.857062463	0.749909999	1.114038324	0.925409675	0.930795177	0.887725665	0.927281317	1.253737403	1.2164436	1.028328931	0.982106381	1.026193971	1.098308841	1.18293239	0.994214085	0.953728261	1.054004287	0.874977066
1623327_at	1.117108592	0.82368041	0.596957406	0.688459747	0.876492339	0.862406654	0.992634301	0.798832274	0.630414341	0.976860535	0.84670143	0.840140706	0.695553233	0.952277309	1.298188394	1.015957068	1.356240332	1.156124751	0.785471495	1.277798477	1.153724914	0.992251431	0.868806018	0.804759893
1623328_at	1.049231672	1.171833403	0.899516453	1.2126771	1.129223601	1.100908479	1.079545534	1.124078251	1.13572706	0.895879227	0.952038119	0.884664644	0.982569359	1.264320904	1.404179026	1.55200075	0.895376143	1.078925469	1.073903432	0.90475409	0.941011929	0.929232376	1.019788832	1.041251356
1623329_at	0.462977334	0.316302883	0.727337263	0.802929463	1.102653382	0.70736215	0.996178051	0.809850394	0.812847508	0.659122893	0.71847341	0.614831186	0.906360882	0.488766141	0.723893864	0.905097798	1.46371519	1.54524719	0.728179386	0.799796294	0.917393578	0.855746611	0.710076024	0.812957475
1623330_at	1.162069586	1.247285051	1.010207573	0.926049147	1.43622485	1.041018674	0.862709987	0.671174499	1.007763577	1.012732354	0.990345488	1.062388467	0.979548962	1.157569033	0.446458063	0.550735839	0.931679239	0.928070959	0.644780062	0.810657364	1.022605108	1.072745299	1.20668439	0.777983922
1623331_at	0.735031731	0.626940934	1.339939626	1.206815237	0.849981255	0.880959607	0.935082508	0.997975769	0.958089911	0.965534969	1.097479253	1.038605243	1.300521974	0.796901946	0.908489258	1.127040927	1.172409858	1.271095734	1.419813943	0.806083645	0.879775144	0.94635524	0.942119652	1.067259584
1623332_at	0.998564328	1.410020564	0.702743148	0.781200446	0.594418031	1.282779878	1.136265712	1.012222806	0.997800073	1.657330444	1.184848429	1.694093222	1.072901304	0.627442513	0.980454096	1.141335271	0.708191322	0.4449882	1.314227372	0.859041266	1.398770006	1.429797416	1.128943578	0.890832836
1623333_a_at	0.995599863	0.99629639	0.995457626	1.168404763	1.336651122	0.955317754	0.935153533	0.825914828	0.755992184	1.221797142	1.201740612	1.266222338	0.855854682	0.963555965	1.181514158	0.974847755	0.999300883	0.967137866	0.874128442	1.211998644	1.016689567	1.053656942	1.021562471	0.883186342
1623334_at	1.160964759	1.145388822	0.909222842	1.139030912	0.973753743	0.865613486	0.878486882	0.863494474	0.950341207	0.883778311	0.932565674	0.951801431	0.980683897	1.12666132	1.104772826	1.369376474	1.013598821	0.983649655	1.169731998	0.806770707	0.947684797	1.020626705	0.985345945	0.982933829
1623335_a_at	0.918599745	0.797352368	0.824630664	0.877748372	0.990843147	1.047988422	1.054754475	1.032116211	1.065604325	1.437492216	1.311136258	1.408968043	1.31982242	0.916860116	0.91051965	1.058574202	1.152062478	1.149880721	0.885860062	0.860137767	1.09637134	1.074616032	0.993585187	0.978536935
1623336_at	1.106450992	1.77288308	1.00690528	1.016755144	0.65661546	0.992919878	0.901079021	0.787629513	0.968782243	0.836202797	0.897243934	0.857572082	0.777257225	1.008518231	1.290362033	0.924367399	0.624096989	0.568857722	1.548478839	1.395940655	0.931968181	0.955784765	1.101923199	0.874095938
1623337_at	1.270806708	1.526271427	0.963208119	1.264744738	1.123948426	0.934572137	0.870725995	0.944489997	0.907434638	0.938617506	1.009500847	0.876489184	0.928014529	1.100968573	1.254285128	0.948069662	0.832621699	0.721345204	1.125269371	1.32298836	0.929783773	0.868240168	1.073325182	1.084715516
1623338_at	1.021413756	1.339457428	1.088608501	0.879302243	0.822630611	0.906344413	0.930048938	0.776153219	0.901968482	0.993632916	1.081837876	1.021973273	1.090250696	0.970494433	1.06600524	1.105540385	0.762557835	0.724542948	1.068890741	0.964239077	0.918467488	0.944663979	0.974512604	0.834529439
1623339_at	0.960030123	0.665578226	0.969226023	0.636964227	1.005882906	0.883872448	0.924554045	0.881839204	1.06955333	1.087006738	0.967881002	0.97615542	1.272403766	1.138406822	0.730615926	0.671844193	1.442400135	1.71040274	0.633238942	1.087478219	1.123078908	1.008549004	0.955998682	0.953799519
1623340_at	1.112587493	0.985427089	1.247529885	1.163514661	0.977342825	0.987564383	0.968859388	0.873001415	0.936197379	1.04198469	1.162950587	0.971620933	1.164228798	1.066686927	1.375619374	1.032550947	1.129040906	1.082461543	1.19048775	1.332253269	0.895983631	0.83547912	1.019306201	0.901061006
1623341_at	0.967987651	1.206737307	0.960161082	1.107155088	1.147361011	1.184410699	1.120122157	1.151243599	1.101119996	0.890081599	1.092944383	0.906529207	0.985870741	1.014793652	1.392610774	1.128523323	0.802152751	0.840939984	0.964957914	1.234011514	0.81438874	0.829437638	1.057394224	1.027783971
1623342_at	1.027064037	1.110344478	0.807433854	0.753039787	0.754397004	0.889310592	1.217475451	1.166542698	0.703195901	0.962191405	0.859123808	1.008752881	0.756272195	0.825835675	1.179710494	0.789517846	0.924995852	0.743765283	0.998200924	1.494216376	1.11996827	1.174164738	0.73045464	0.958165273
1623343_at	0.980944392	0.923986286	1.025878411	1.38865817	1.465348758	1.026706801	0.804693843	0.857734568	0.799638097	1.021952562	1.06619775	1.083158571	0.922905436	0.944018395	0.386263436	0.582860814	1.061643887	1.021680093	0.947663935	0.662702702	0.958501894	1.015907763	1.275897423	1.065914168
1623344_at	1.143609549	1.317196788	0.950636106	1.184269297	0.979374061	0.927327955	0.895496549	0.950390423	0.953366031	0.853517487	0.923206174	0.864595748	0.923094451	1.06480091	1.55989189	1.239749266	0.868214651	0.808384077	1.209210396	1.258231751	0.924514492	0.936514261	1.035546095	1.061299928
1623345_at	1.054107781	1.031962807	1.202576459	1.187941567	0.994461054	1.220258759	1.110232716	0.981283392	0.958029202	1.260996937	0.945231667	1.474163529	0.831994311	1.008363916	0.94086026	0.832749482	1.021459081	0.977132034	1.194558161	1.129823891	1.334061248	1.559579075	1.099101785	0.883853789
1623346_at	0.706019659	0.609229458	1.487291203	0.97497613	0.913450243	0.958610471	0.896459414	0.947427902	0.946979369	1.511259463	1.491839334	1.473806531	0.925139204	0.843625772	1.062046214	1.018358085	1.158873147	1.384742253	1.067355488	1.042900556	1.013017574	0.987912369	1.069329471	1.056855321
1623347_at	1.014207619	1.004239596	0.846423273	0.529960205	2.80494224	1.047617014	0.986153615	0.837653931	1.148206051	0.746306535	0.780398377	0.733718225	0.763281288	1.114535703	0.534789442	0.672603798	1.009925941	1.10983047	0.18893801	0.795103214	0.956314821	0.940184201	1.062326395	0.849415262
1623348_at	1.012450487	1.191393115	0.973614878	1.202955515	0.949904697	0.870495477	0.830316058	0.844625799	0.895964799	1.006691242	0.93235578	1.003407033	1.07418426	0.973828169	0.892166082	1.276023851	0.849803875	0.817386098	1.266396006	0.699176651	1.079728644	1.076206159	1.048390512	1.017234089
1623349_x_at	0.689424649	1.338050083	1.277781769	1.217138845	0.953306402	0.876809184	0.96595139	0.81094647	0.666458687	0.770793305	0.750762299	0.706652445	0.696742755	1.117843436	1.1051679	0.922102927	0.515245773	0.835427202	1.276755135	1.198529869	1.02668089	0.941246579	0.90771564	0.839531345
1623350_at	1.035486976	0.864289464	0.925852091	0.910267659	1.105924063	1.106553174	0.984217995	0.994476022	1.090224871	1.049397058	1.145586482	1.089646807	1.153083366	0.944298473	0.464245868	0.584176685	1.198078906	1.092572006	0.823083329	0.794701124	0.916034777	0.951169401	1.124296833	1.010422515
1623351_at	0.912744552	1.061633362	0.863253259	1.119803919	1.118132876	0.949846246	0.887968055	0.856224253	1.094872951	0.84685145	0.879086289	0.84200901	0.799399678	0.952287439	0.683442148	0.714599714	0.859754963	0.897002179	1.001494495	0.956398574	0.963331427	0.957822935	1.069685154	0.96425119
1623352_at	1.14652241	1.583524897	0.831981757	1.013555303	0.940136743	0.890356585	1.048908172	1.146802656	1.340838064	1.105314444	1.09738274	1.141129767	1.632191241	1.14276966	1.049369802	0.85250002	0.724031818	0.721661947	1.07809349	1.230932291	1.007227837	1.039864876	0.848841308	1.093329889
1623353_at	1.044333405	1.005147879	1.084209597	1.197905056	1.294009343	1.086200842	0.999153111	0.897409509	1.085093639	1.107759921	1.069208995	1.008148089	0.889922518	1.133294938	0.839228045	0.807884076	1.038984837	1.127490752	0.925731381	1.038797608	1.036055557	0.942891515	1.087121514	0.89817016
1623354_at	1.174817022	1.0929654	0.912657652	0.983949934	0.961156797	1.033928842	0.97180141	1.010360183	0.964322366	0.807208534	0.862560167	0.919145307	0.96539389	1.112879205	1.023875206	1.024545268	1.074889491	1.018219978	1.023714275	0.999345991	0.93582867	1.065601384	1.063930173	1.039677626
1623355_at	0.798096841	0.713824578	0.821334963	0.830090434	1.052109324	0.869394699	1.086690323	1.116981265	1.402645138	0.878444821	0.807434085	0.948222554	1.689610693	1.039618007	0.854213196	1.174418215	1.118057385	1.456405451	0.788977357	0.727350091	1.087946172	1.174365278	0.800039055	1.027874494
1623356_at	1.106457672	1.016477927	0.871222364	1.040950586	1.127511791	0.977242462	0.934531463	0.881194594	1.009874669	1.009673329	1.083711404	0.94036809	1.010737819	1.133874193	1.059513647	0.929338052	1.088521101	1.115493179	0.923228115	1.140073458	0.931681005	0.867729256	1.045703115	0.942926621
1623357_at	1.119258784	1.118355405	1.171864226	1.113805908	1.14733359	1.028005571	0.948108241	0.899894825	1.032256493	1.093041904	0.976643794	1.010529954	1.118414267	1.089894903	1.320848996	0.946589562	1.000807775	0.974551469	0.970777739	1.395376675	1.119181744	1.03469654	1.084270262	0.949147773
1623358_at	1.012886008	1.132162309	1.018953342	1.070584535	1.149022654	0.935888386	0.890863447	0.805585273	0.894636224	0.936541161	0.992809712	0.969895107	0.97964434	1.022286245	0.853580411	0.884201001	0.894647349	0.902950255	0.931734924	0.965369197	0.943323931	0.976919439	1.050540786	0.904274696
1623359_at	0.920843458	0.992073404	1.127519666	0.92923506	0.979645592	1.209899592	0.864423382	1.058728323	1.159271788	1.043654186	0.94189495	1.102127155	0.91062728	0.855005375	0.873597754	0.872108086	0.928200932	0.861836808	0.948542072	1.001708123	1.108036714	1.170116853	1.399660881	1.22477983
1623360_at	1.164424986	1.292088721	1.010967121	1.206400882	1.00316028	0.948826159	0.843226501	0.913832011	0.923998091	0.693839922	0.705798436	0.71593609	0.683352084	1.222963934	1.056660537	0.994922185	0.901195845	0.946501516	1.202600327	1.062053447	0.983056758	1.014363384	1.12523285	1.083732556
1623361_at	1.083788351	1.138056989	0.896212105	1.075062397	0.993378067	0.962230604	0.917581512	0.904560558	0.939257077	0.944664317	0.9384007	0.8671227	0.962247617	1.158396609	1.340357895	1.402269976	0.952314656	1.017872233	1.082228844	0.955848672	1.006674779	0.924043109	1.048659538	0.985809486
1623362_at	1.187262217	1.367160873	0.840055074	1.424448569	1.200877276	1.07205556	1.039686577	1.02585418	1.129813679	0.673570419	0.815025652	0.691474309	0.816453683	1.174572688	0.842306451	0.87131555	0.86841442	0.859132755	1.186173307	0.966706551	0.826440759	0.848408031	1.031133405	0.986695609
1623363_at	0.979300515	0.801697127	0.942212455	0.844272809	0.940200483	1.004155058	1.048065487	0.942869234	0.658751238	1.248864909	1.212391981	1.1655344	0.84358861	0.864878833	0.905315367	1.242567538	1.22153427	1.078809944	0.897971044	0.728584434	1.030083445	0.961351129	0.958103354	0.899628168
1623364_at	0.891870182	0.836554202	0.866468212	0.799240812	1.026897618	0.878541459	1.225408214	0.995736948	0.774231879	0.729520306	0.925224617	0.762666349	0.843578621	0.999156443	1.212554284	1.012391381	1.066123605	1.194371435	0.778306228	1.197712967	0.788479135	0.824303996	0.716937792	0.812575708
1623365_at	1.026493392	1.161989335	0.866891842	0.8577714	0.996707648	0.9979622	0.738591254	0.832315058	1.128531358	0.90985375	0.755613744	0.91418805	1.314538132	1.068279006	0.639085738	0.653938395	0.883393127	0.919353538	0.860604814	0.977287376	1.204125464	1.209861596	1.351169804	1.126895361
1623366_at	1.264930171	0.914325806	0.666009181	0.85978965	1.092797289	0.913119142	0.993666191	0.861330505	0.99683454	1.071978037	0.917579091	1.079180028	1.238051642	1.169675228	1.028626695	0.980195561	1.38345671	1.279276185	0.786778718	1.049409665	1.168267724	1.176116629	0.918939529	0.866820783
1623367_at	0.979514076	1.108954386	0.93948162	0.976329024	0.886283285	1.119666174	0.968085621	0.982202696	1.050197695	0.888440188	0.857108567	0.900527108	0.909509916	0.963200665	1.144967529	1.014283194	0.883277155	0.868566532	1.101599275	1.128844031	1.03655502	1.050656991	1.156577631	1.014582466
1623368_at	1.046902799	1.199415802	1.02322873	1.028281118	0.914397956	1.088275952	0.941759664	1.038220989	1.057093762	0.921844943	1.070177547	0.906149326	1.038879229	1.091933728	1.138188102	1.13486346	0.872843927	0.910387978	1.124544419	1.002929553	0.861394397	0.84672803	1.155577153	1.10242669
1623369_at	1.042146665	1.112274348	1.014765486	1.042971467	0.934421812	0.899270095	0.913491739	0.797568949	1.016785771	0.86756768	0.887933321	0.811902623	0.908166378	1.083641808	0.953842686	0.991115606	0.936951092	0.974257664	1.116167723	0.962392964	0.977063997	0.914373414	0.984431557	0.873099247
1623370_at	0.981441587	0.970251551	1.107087101	1.037828072	0.955335338	1.132886145	0.886681876	0.831171528	1.108680788	0.902598978	0.984624841	0.943964179	0.846693546	0.866838025	0.716400799	0.825606176	1.011533129	0.893415758	1.086349506	0.867727035	0.916693283	0.958704412	1.277669224	0.937395418
1623371_at	1.052047813	0.94413602	0.946611189	1.120206988	1.08798512	0.970724618	1.082450031	0.985299736	1.023671741	0.790223195	0.760373452	0.820440594	0.785661473	0.920756567	1.083896259	1.069187332	1.11429687	0.975237198	1.029616093	1.013757109	1.039256687	1.078996896	0.896784693	0.910249626
1623372_at	1.333769398	1.242407822	0.780978097	1.018098288	0.97533796	1.318708881	1.07471663	1.10251251	1.063560128	1.018866045	1.055693692	0.849933183	0.92462313	1.880811194	1.557947204	0.892508742	1.073535899	1.513843652	1.043841551	1.745582009	0.965115215	0.805094497	1.227029381	1.02586345
1623373_at	1.248796602	1.188642778	0.786728753	0.937438057	1.023467398	0.872249586	0.944746594	0.882684515	0.992989292	0.902823329	0.836815347	0.917563889	1.066579811	1.047551911	1.052682005	0.970632763	1.050607151	0.881300867	0.915943252	1.084531705	1.078879985	1.096495054	0.923263012	0.934308226
1623374_a_at	0.822846634	0.718704416	0.97839238	0.646052702	0.86193142	1.027302827	1.006393897	1.103537457	1.151441656	1.791989979	1.383346198	1.799238063	2.108848697	0.761063231	1.112547505	1.094057636	1.144902711	1.058937741	0.749540726	1.01690027	1.295402396	1.300641926	1.02077609	1.096526381
1623375_at	0.95229491	0.903818235	1.686920213	0.977520398	1.018513486	1.078068797	0.976205212	0.872980252	1.367135605	1.058994307	1.144918126	1.048297498	1.038513568	1.143423134	0.828279415	0.606481802	1.053635425	1.26510297	0.959752042	1.365711902	0.924951997	0.915609138	1.104346488	0.894258954
1623376_s_at	0.747659864	0.801528899	1.033641784	0.79750479	0.886578031	1.060953438	0.996565993	1.072586609	1.068792038	1.242401602	1.159627275	1.341192259	1.233646886	0.721061678	0.91351334	0.90946388	0.932792148	0.899607835	0.899531415	1.004452579	1.071380114	1.156571847	1.064609313	1.07628257
1623377_at	0.829006795	0.963388314	0.940608893	0.927551918	0.882812516	1.126050025	0.967764577	0.947990038	1.067147347	1.036715112	0.79018415	0.885503341	1.032260979	0.944618309	0.830992681	0.902414269	0.860511575	0.980516678	1.05067826	0.920854988	1.311991783	1.120629085	1.163557803	0.979566788
1623378_at	0.941076386	0.962206855	1.00005719	1.111664125	0.991598002	0.919158522	0.926829409	0.965998137	1.047534719	1.083011344	1.02649396	0.941328283	1.295340151	0.805033228	1.04990503	1.104156086	0.978039578	0.836652976	1.121083466	0.950866498	1.055058662	0.917032461	0.991723518	1.042260989
1623379_at	0.827545363	0.845145699	1.19354779	0.89508228	1.268224243	1.049435758	0.989681735	0.879170918	0.941262948	1.139187909	1.033421461	1.050249956	1.048720296	0.938853132	0.865265489	0.851156798	0.97917479	1.110877252	0.705776036	1.016575901	1.102345899	1.016284252	1.060377009	0.888337015
1623380_at	1.075080219	1.080486096	0.968786529	1.119427335	1.007125926	0.933254073	0.922708854	0.855630076	0.890939668	0.920915654	0.918262642	0.982724146	0.942732227	1.054386438	1.235442371	1.170588959	0.99499681	0.975844522	1.11150682	1.055402378	1.002889165	1.070199419	1.011428545	0.927302337
1623381_at	1.111354402	1.173312655	0.872696734	1.19527328	1.088837914	1.172694369	1.004579821	1.039474718	1.057344713	0.916367089	0.891530051	0.937332542	0.907485925	0.981521371	0.935129007	0.86661092	0.94719374	0.836538638	1.09775134	1.079064417	1.027858891	1.051375151	1.167348123	1.034735813
1623382_at	1.138268851	1.145035563	0.981585123	0.913242043	0.908604225	1.026144331	0.928224947	0.916433033	1.060782901	0.795675864	0.832098468	0.831273814	0.988069761	1.081882782	1.104057571	0.945618795	0.994090391	0.944846445	1.005104332	1.167550366	0.956228012	0.999008947	1.105491007	0.987296275
1623383_at	1.132126443	0.842083628	0.999397841	1.050256705	1.40079108	1.037534385	0.98798634	0.882804344	0.857801475	1.047204912	0.992143587	0.926135848	0.852313033	1.009477223	0.675947329	0.83027886	1.344434691	1.198785	0.749759703	0.814120847	1.055497335	0.933469571	1.050150536	0.893539017
1623384_at	0.926568664	0.749063812	1.050158344	0.774626063	1.122881559	1.048224827	0.960794201	0.921935412	1.090457971	1.334491022	1.321405637	1.394289366	1.561380807	0.786747856	1.117840641	1.228294386	1.236968933	1.050308189	0.689855539	0.910075511	1.009902626	1.055156212	1.090998287	0.959555555
1623385_at	0.975030059	0.976079821	0.899024131	0.950289315	0.996730787	0.998901956	0.939438102	0.902806185	1.003322683	0.822971864	0.862058677	0.845199973	0.880082333	0.877894707	1.088995869	1.141482866	0.998924512	0.899408724	0.953406203	0.954018585	0.954658757	0.98044367	1.063297256	0.961006566
1623386_s_at	0.771763987	0.821657856	0.90320782	1.039000621	0.959420478	0.902708483	0.911865886	0.81648939	1.064027169	1.207871943	1.13396389	1.28256376	1.131060022	0.995737963	0.577010622	0.651016213	0.939276587	1.211864471	1.082946054	0.886322968	1.065176725	1.131044623	0.989957512	0.895405128
1623387_at	1.05414995	0.922919624	0.838010796	0.807365157	1.388894047	0.950952848	0.879884659	0.816461824	1.036877677	1.264276452	1.169791324	1.116047654	1.285847382	1.166542525	0.745215347	0.670653794	1.142190417	1.263969792	0.581300754	1.111177413	1.080770926	0.954057045	1.080769893	0.927919149
1623388_at	1.045384309	1.187670559	0.994565714	0.814230936	0.964572348	0.8809862	0.844533383	0.746735485	0.874431769	0.848173598	0.869442244	0.876250643	0.929310641	0.984772626	0.881598384	1.035536657	0.880197207	0.82916312	0.844136718	0.851344448	0.975537597	1.007830766	1.043163264	0.884198896
1623389_at	1.167795046	1.171008401	0.926416896	0.991686499	0.99135697	1.017104069	1.037585225	0.955891948	1.009728496	0.822807722	0.849107784	0.79443008	0.796560395	1.118484139	1.054619811	1.026284001	0.997255908	0.955146127	1.000332402	1.027610106	0.969026239	0.935605697	0.980260748	0.921265959
1623390_at	1.145973408	1.532535078	1.026532064	1.019429244	0.995311289	0.991938906	0.819518939	0.895935557	1.012127031	0.855550887	1.002583096	0.789781489	0.8882875	1.401998986	1.201009031	1.142015804	0.747763248	0.914823424	1.02423157	1.051657102	0.853346611	0.787746664	1.210391681	1.0932457
1623391_at	1.001087875	1.057967578	0.870584507	0.968632644	0.912843638	0.913264983	0.946233994	0.923859236	1.025361125	0.901475181	0.909240159	0.871107011	0.905829785	0.85602202	0.972635424	1.052237348	0.946236819	0.809119332	1.061115622	0.92434984	0.991459926	0.958060423	0.965157655	0.976353885
1623392_at	1.080858313	1.012753354	0.975448154	0.89334389	0.912048907	1.040328272	1.011678388	0.929049839	1.134694818	0.914579915	1.076445974	1.019545747	0.932834856	1.105022225	1.293282487	1.345427853	1.067247331	1.091106952	0.979491213	0.961242541	0.849629184	0.947140657	1.028319161	0.91832528
1623393_a_at	1.297654269	1.090554141	1.092568658	1.049654835	0.894050859	0.924486559	0.999264783	0.9205887	0.795959151	1.206517945	1.188973303	1.192934834	0.865548101	1.215046131	0.972953997	1.160963878	1.189903573	1.1141548	1.174043763	0.83805708	1.014756127	1.003331892	0.925166758	0.921266031
1623394_at	1.099842824	1.33995093	0.983472224	1.149007834	1.063061039	0.886600025	0.853235701	0.916663243	1.080392982	0.973886311	1.087612882	1.027285748	1.013205685	1.008903523	1.347723129	1.240958233	0.820808284	0.752940649	1.080848411	1.086034238	0.895434697	0.944532531	1.039103291	1.074337655
1623395_at	1.084616493	1.103466176	0.976520922	1.08142269	1.110441884	0.985390225	0.980527166	1.030612479	0.950393279	0.974853375	1.064660779	1.011691401	0.967709345	0.961243345	0.883085119	0.967002133	0.982917752	0.87111265	0.973866986	0.913219413	0.915646932	0.950247648	1.004959637	1.051079985
1623396_at	1.485295427	1.330553596	1.067644281	1.093378859	0.873295738	0.950802975	0.950516861	0.873490114	0.985260713	0.915140119	0.959922744	0.90223705	0.951880423	1.148247354	1.333240797	1.273122332	1.116298834	0.862984669	1.252014423	1.047221279	0.953347678	0.9399059	1.000301009	0.918963303
1623397_at	1.091688184	1.140000698	1.037082378	0.934881739	1.05765851	1.023067203	0.982317175	1.028709245	1.022258393	1.105322095	1.062687239	1.00732253	1.034103721	1.099349829	1.068575838	1.029339819	0.957620628	0.964341365	0.883916434	1.038117653	1.040119853	0.94790122	1.041483575	1.04722718
1623398_at	0.782974753	0.736758329	0.474982608	1.456870514	1.995523905	0.738107812	1.08829232	1.019975005	2.099650179	0.559716981	0.581926465	0.794957377	2.350165734	1.037910106	1.052880822	1.274835902	1.062729421	1.408752456	0.730069186	0.825895176	0.961834554	1.366078749	0.678225693	0.937225216
1623399_at	1.020987994	1.011297405	0.923232788	1.091176163	1.113797195	0.923926335	0.925337444	0.893599848	1.005530163	0.85192617	0.810004096	0.838496204	0.877483653	0.998174291	1.020008129	0.968008894	1.009582333	0.987023487	0.97969017	1.053717724	1.051755385	1.035175264	0.998475033	0.965701597
1623400_at	1.06105013	1.147435622	0.809239483	0.935147319	0.924007532	0.964045026	0.992039087	1.08213466	1.042908735	0.954139924	1.01683699	1.020530127	0.953015296	1.070677985	0.989202205	1.382290594	0.924714302	0.93310506	1.012055948	0.715625361	0.938341085	1.003631985	0.971781292	1.090818572
1623401_a_at	0.97395793	0.992465036	0.896659989	0.867751332	1.046409578	1.00483162	0.976791196	0.831501186	0.898366067	1.075639995	1.053455413	0.951524759	0.812773723	1.083743151	0.479134116	0.874121796	0.981352385	1.091971115	0.829265471	0.548131986	1.021058871	0.903241606	1.028706671	0.851257864
1623402_at	0.896064728	0.953069234	1.172505736	0.864624772	1.278945302	1.04137275	0.877205315	0.963118556	1.133546717	1.246180896	1.232374906	1.312078786	1.179594762	0.92041883	0.718109515	0.887248513	0.940188495	0.965741834	0.676045153	0.809366829	1.011202752	1.064675027	1.187148245	1.097939718
1623403_s_at	0.970159133	1.16073127	1.644995519	0.872608518	0.918975647	0.999227595	0.845056489	0.832991993	1.200462168	1.450704407	1.109109688	1.360274839	1.425977833	0.923984279	1.298770558	0.755583725	0.835817177	0.796036346	0.949544768	1.718896947	1.307990023	1.226456547	1.182438817	0.985723444
1623404_at	0.912267747	1.020244054	1.171084483	0.951784905	0.886155024	0.980926399	0.98855952	0.917109217	1.002227567	1.188378346	1.195780932	1.252819733	1.474702083	0.978118009	1.010991614	1.187197599	0.894166199	0.958709835	1.074061399	0.851578217	0.993809413	1.047700042	0.992278543	0.927722812
1623405_at	1.218884012	1.222453705	1.049155164	1.03766666	2.000485657	1.032498627	0.842213922	0.970192788	0.983600886	0.917258443	0.927685104	0.978508775	0.918642229	0.996693234	0.858879057	0.757952842	0.997079895	0.815321864	0.518707373	1.133156324	0.98876056	1.054785477	1.225933934	1.151955296
1623406_at	0.948559606	1.308322224	0.92971361	0.865185243	0.639867764	1.091123271	0.934316983	0.745974992	0.990007846	1.022292135	1.233060166	1.013928446	0.963379383	1.045077168	0.761243381	0.989647053	0.725019868	0.798791879	1.352131317	0.76920694	0.829069142	0.822286271	1.167829859	0.79841746
1623407_at	1.03311344	0.92340761	1.264750512	1.277986947	0.812485515	1.009573994	1.026561089	1.176236737	0.995952231	0.768761398	0.836372422	0.739403011	0.852953718	0.884762408	0.928152618	1.050639685	1.118805421	0.958149357	1.572935052	0.883416676	0.919161582	0.884059531	0.983452426	1.145802962
1623408_s_at	1.030376686	0.995129409	1.295101159	0.833888574	0.951193855	1.023595211	0.897925526	0.938937711	1.046720109	1.262294819	1.165306839	1.187801572	1.397715672	0.950621849	0.875727584	0.984523743	1.035419792	0.955274601	0.876675737	0.889493616	1.083229563	1.019303699	1.139955578	1.045674374
1623409_at	1.108727513	1.31738383	0.880316338	0.989845792	0.91943746	0.9966326	0.961621179	0.914503306	0.981754987	0.99924125	0.921838356	0.928431832	0.953581564	0.997343265	0.892443911	0.896627029	0.841613119	0.757063539	1.076577619	0.995334606	1.083965799	1.007152529	1.036408746	0.951001627
1623410_at	1.836725694	2.406277026	0.520138668	1.357549166	1.08568539	0.993393767	1.042169633	1.012203817	0.96717311	0.983275007	1.063213632	0.9674782	1.009383276	3.015849632	1.8724885	0.860723048	0.763306001	1.25332603	1.250407511	2.175483165	0.924814146	0.909956543	0.953197767	0.9712467
1623411_at	1.060808928	1.09701902	0.948671006	1.058114771	1.17351846	0.945000638	0.806182083	0.832063931	0.951187385	0.886294336	0.91587109	0.869251985	0.897114196	1.06578043	0.526717818	0.630189522	0.966992285	0.971524113	0.901660099	0.835808594	0.967706422	0.949098617	1.172192559	1.032104221
1623412_a_at	1.076724932	1.080751455	0.880769538	1.037651479	0.90774368	1.114317567	1.027007641	0.947470897	1.027637078	0.793679456	0.884532252	0.868878808	0.803286002	1.001706952	1.061979477	0.9171578	0.996274331	0.926861534	1.143110662	1.157902683	0.897287187	0.982303139	1.085013902	0.922554866
1623413_at	1.132098636	1.347711003	0.905994018	1.242551698	1.028203065	1.052329558	1.107172376	0.90183542	1.077759115	0.731287142	0.651811024	0.703677561	0.606232134	1.169149224	0.764799468	0.915648926	0.840015873	0.867507367	1.208469163	0.835254043	1.121931227	1.079572967	0.950465872	0.814539307
1623414_at	1.123457043	1.299450709	1.026874017	1.141871005	0.880278205	0.987765889	0.963076765	0.92908783	1.08076768	0.787034384	0.808910109	0.784655466	0.872699233	1.213395317	1.127203326	0.887951356	0.864563031	0.933775563	1.297170597	1.269442653	0.972956544	0.970015651	1.025635676	0.964707969
1623415_at	0.558938173	0.76317898	1.202277688	0.773934967	0.949684808	1.144856734	1.295091594	1.247353261	0.695092907	1.367100925	1.622458995	1.415817567	1.001927286	0.745984696	0.816303938	0.905164274	0.732381509	0.977470183	0.814938767	0.901829603	0.842610463	0.872636887	0.88399673	0.963139029
1623416_at	0.882404794	0.620036388	1.284476718	1.349546513	1.699319209	1.174088531	1.217150972	0.894635213	0.754271862	1.248005392	1.04795348	0.90085309	0.746939	0.842002942	1.491726929	1.892480567	1.423150012	1.357989559	0.794168927	0.788238968	1.190897703	0.859630802	0.964620296	0.73502403
1623417_at	1.14267885	1.13117045	0.978159151	1.143783657	1.030032118	1.011869137	0.969336831	0.924353719	1.110858164	0.887914115	0.940624654	0.873263306	0.919020595	1.099845217	0.944017812	0.952162957	1.010173886	0.972307239	1.110434944	0.99144564	0.943962197	0.92838658	1.043877736	0.953593931
1623418_at	0.769530087	0.845017759	1.151069481	0.772781807	0.937186321	1.07939387	1.385664422	1.210774762	0.910955956	1.734482709	1.57016957	1.681475279	1.49249262	0.973360299	0.932676959	0.96950273	0.910667354	1.15188147	0.82457649	0.962015816	1.104646748	1.070887699	0.778972061	0.873786425
1623419_s_at	1.084404658	1.124325706	0.875272684	1.030131404	0.836729346	0.968479823	1.044389408	1.022222132	0.949073194	0.911296986	1.000917586	0.935379091	0.940510856	0.953141703	1.401180422	1.296463099	0.964493342	0.847745184	1.231140522	1.080771541	0.91046156	0.934521587	0.927316781	0.978774895
1623420_at	1.046747204	1.158276234	1.007486974	0.982684382	0.961655483	1.106921666	1.002333402	1.006780298	1.016669403	0.968496828	1.018963167	1.028378704	0.970813469	1.069480293	1.128885506	1.003154426	0.903711198	0.923337855	1.021867394	1.125335717	0.950472852	1.009240312	1.104344786	1.004436543
1623421_at	1.187657048	1.263892911	1.024310644	1.128013764	1.043070361	1.03022035	0.927973974	0.921169067	1.065773197	0.779211858	0.811431875	0.812013206	0.790121021	1.076191152	1.174239097	1.252282014	0.939681707	0.851489191	1.081435928	0.93767944	0.960292394	1.000716426	1.110182375	0.99266692
1623422_a_at	0.951938233	0.874140654	1.10754685	0.998104287	1.104210116	0.961876442	0.910722027	0.843423652	1.085512259	0.961733313	1.027803079	0.98370663	1.372043116	0.957182551	0.850486885	0.884729567	1.088998925	1.094998324	0.903907936	0.961295878	0.935717486	0.957096404	1.056169076	0.926104373
1623423_at	1.476663795	1.404343207	0.826908757	1.302419882	1.171209884	1.150051828	1.119904804	1.106303098	1.094695915	0.811035836	0.946153564	0.909391179	0.86606972	1.339435731	1.448287609	0.880426507	1.051497802	0.953780902	1.112029449	1.644984103	0.857192603	0.961145435	1.026919273	0.987854587
1623424_a_at	0.861142988	0.731048145	1.245319809	0.746352774	0.992106019	1.101188522	0.870822502	0.9697772	1.082708962	1.498288837	1.642909638	1.532058441	0.897436349	1.162423973	0.441848608	0.844175527	1.177956602	1.590078549	0.752291348	0.523408455	0.91197276	0.932527514	1.264538433	1.113633602
1623425_at	0.770200261	0.822879524	1.404831127	0.754504838	0.802313812	1.021519813	1.293494518	0.913430457	1.124856433	1.102888064	0.876965548	1.011250428	1.295554911	0.684110531	1.143509954	0.990237141	0.935981803	0.831361714	0.940411129	1.154783946	1.257618463	1.153124465	0.789736485	0.706172655
1623426_at	0.891445034	0.72875673	0.855972649	0.724903911	0.794465745	0.994293847	0.87703521	0.864313439	1.296371985	0.976036498	0.869937463	0.842288258	1.420007436	0.994173798	0.832937829	0.855751781	1.223240894	1.364205306	0.912441996	0.973340456	1.121961681	0.96821702	1.133698894	0.985494573
1623427_at	1.160691308	1.286452778	1.048861619	1.271433902	1.144488816	1.109151053	1.099799913	1.121402228	1.110294616	0.865228003	0.901520364	0.89548253	0.913829932	1.075647161	1.029382772	1.100526238	0.902241674	0.836134197	1.11091859	0.935355047	0.95974316	0.99330261	1.008502583	1.019642041
1623428_at	0.872673278	0.863857833	0.979047423	0.817787131	0.731786529	1.119347903	1.368388762	1.046776284	0.707246555	1.05618475	1.044026017	1.072439373	1.138313377	0.921118746	0.907449565	0.758075559	1.010204741	1.066285112	1.117521434	1.197043691	1.011646005	1.02721518	0.818004308	0.764969951
1623429_at	1.052874022	0.964835477	1.143821297	1.064474254	0.976131156	1.102550763	1.314591161	1.092050654	0.773562053	0.888756257	0.797430701	0.65738007	0.537069907	1.2026446	1.306057006	1.157951192	1.09124721	1.246476346	1.090503307	1.12790333	1.114524756	0.824372663	0.838702401	0.830715044
1623430_at	0.8835635	0.707569472	1.130370366	0.824767159	0.978679992	1.00557501	1.02394568	0.912170418	1.213528148	1.490751301	1.415390409	1.316490093	2.096925348	0.735836724	0.986917864	1.046671216	1.248730385	1.03994979	0.84273426	0.942911058	1.05324389	0.930125063	0.982058941	0.89083868
1623431_at	1.03288942	0.854944911	0.91443864	1.060642243	0.985379658	0.982124181	0.863561858	1.001972854	0.89266345	1.111985588	1.222565312	1.237771364	1.01545282	0.966369658	1.038997517	1.136789385	1.208135644	1.13032974	1.076379276	0.913975386	0.90955107	1.012437824	1.137294534	1.16027919
1623432_s_at	1.18814847	0.946463906	1.063896596	0.827265229	0.963658171	1.152915726	1.044004679	0.95679543	1.037538046	1.139216557	1.099193127	1.081351696	1.07887107	1.172259523	0.651456664	0.689380233	1.255355288	1.238567593	0.858463358	0.944988893	1.036411645	0.983768612	1.104320459	0.916466612
1623433_at	1.094388428	0.776181402	1.133993134	1.026834378	0.623534506	0.885275638	1.140399964	1.011761589	1.101272242	1.095329719	1.035641668	1.017744354	1.055441842	0.729285266	1.230178692	1.315910767	1.409964765	0.939580959	1.646796396	0.934849629	1.057633884	0.982718623	0.776285221	0.887198896
1623434_at	1.064995526	0.83823846	0.821419366	0.973596475	1.088496104	0.941505183	0.931146554	0.931933427	0.988371064	1.159681103	1.021541033	1.031563355	0.794628395	1.146068283	0.882167221	0.974292814	1.270516179	1.36723419	0.894441856	0.905443629	1.135227138	1.009810984	1.011124595	1.000845058
1623435_at	0.99274051	1.360748278	0.93797693	0.937409747	1.011576198	0.947469587	0.868873596	0.820847596	1.010679997	0.934185487	0.899631826	0.879482003	0.939802387	1.022082027	0.944110906	0.884430951	0.729554854	0.751117634	0.92668229	1.067478366	1.038408668	0.977602144	1.090457336	0.944726137
1623436_a_at	0.758510633	1.32998349	1.211348527	1.217703235	0.927015072	1.211972603	0.924811383	1.006288755	1.059540999	1.594134875	1.284489626	1.394275446	1.229469605	1.027367032	0.535173232	0.584982245	0.570315826	0.772466004	1.313574365	0.914853804	1.24106481	1.085470382	1.310507879	1.088101611
1623437_at	1.163621117	1.346532239	1.169702358	1.212185747	1.17759832	1.020668317	0.65958239	0.563093187	1.539658914	0.863169217	0.921917739	0.893241488	1.418658763	1.065352107	1.209508704	0.874010319	0.86416135	0.791182028	1.029371159	1.383860898	0.936275744	0.968895001	1.547446283	0.853711675
1623438_at	0.9349463	1.19890789	0.914945621	1.157784434	1.064658293	0.937990207	0.904764464	0.864069741	0.997736191	0.759472978	0.792497769	0.804241118	0.948945136	0.98976926	1.621180221	1.490492486	0.779831635	0.825559051	1.08747045	1.087680909	0.958328222	1.014818148	1.036723086	0.95502175
1623439_at	0.935732357	0.684825025	1.042786413	0.986454834	0.7316577	1.030946009	1.098641273	1.134123738	1.328418781	1.197313632	1.094249922	1.000790714	1.108325276	0.883847238	1.172930237	1.021545857	1.366381663	1.29061761	1.348246363	1.148191468	1.094186627	0.914590619	0.93838274	1.032296679
1623440_at	0.936479308	0.913166227	0.69698356	1.109863284	1.106202606	0.935369917	0.849460883	0.988661412	0.965754283	0.948670809	1.18545702	0.893535529	1.375633116	0.990116511	0.878932462	1.334392063	1.025529942	1.084267553	1.003309229	0.658676326	0.800257447	0.753747722	1.101133596	1.163869263
1623441_at	1.171840649	1.015476747	1.245084446	0.897400711	1.120939897	1.093318669	1.240564768	1.158682258	1.033561336	1.386054107	1.450788632	1.396842342	1.604036793	0.917465163	1.037486109	1.067815771	1.153980781	0.903482197	0.800578794	0.971596541	0.955379768	0.962815886	0.881307205	0.93399578
1623442_at	0.937079623	1.124884349	0.982263392	0.987043037	1.03665384	1.102030329	1.051367586	0.985243302	1.046460024	0.842995065	0.92671025	0.878126506	0.919502421	0.868949891	1.093536793	1.342554428	0.833045303	0.772479315	0.952143327	0.814519524	0.90966412	0.947573965	1.048187468	0.937106408
1623443_at	0.916411766	1.078702888	0.95507044	1.007606502	0.947987544	1.007692333	1.031030904	0.98283868	0.981760411	0.942582603	1.087171877	0.965612831	1.048354836	1.003004283	1.050163163	1.060604679	0.849549747	0.929824416	1.062890022	0.990155128	0.867004218	0.888187831	0.977363849	0.953258216
1623444_at	1.142114181	1.35814633	0.878236125	1.108758336	0.943867991	1.042065321	1.114752227	1.047672034	1.033644607	0.78283388	0.969949173	0.875112991	0.847601694	1.004231643	0.840362956	1.174122579	0.840936028	0.739413435	1.174696404	0.715736986	0.807087527	0.902225616	0.93479546	0.93982502
1623445_at	1.311828119	1.408182605	0.903262044	1.12837513	1.084787104	0.983420251	0.97797684	0.986093934	1.0947082	0.65790901	0.733676813	0.694786879	0.805711319	1.190428389	1.220666226	1.186497093	0.93157529	0.845365071	1.04018118	1.028798328	0.896728638	0.946993099	1.005565992	1.008299883
1623446_a_at	0.972663972	1.10819518	0.901104628	0.744862301	0.737716809	0.915973221	0.858764952	0.685870419	0.738971674	0.941724379	0.709900208	0.889788148	0.835678714	1.301626946	1.133489793	0.8941058	0.877700959	1.174546659	1.009685956	1.267735645	1.326558815	1.253398911	1.066616912	0.798670716
1623447_a_at	0.891414366	0.793260099	1.149855203	0.954476099	0.764685133	1.101662437	1.145353702	1.105590333	1.128171424	1.105671015	1.117655739	0.862513784	1.265149654	1.082878356	1.181732051	1.307570375	1.123735289	1.365098734	1.248194921	0.90376172	0.989276909	0.771716866	0.961853474	0.965282891
1623448_at	1.045031336	0.885422689	0.971411722	0.932599522	1.148242788	0.955212764	0.859775992	0.86817453	1.031797824	1.167034165	1.098387271	1.085298126	1.206604551	1.098192923	0.854819098	0.836809636	1.180262657	1.240303571	0.812197152	1.021521575	1.062497896	0.988083306	1.111001903	1.009768286
1623449_at	1.067395622	0.894542745	0.73736106	0.800726152	1.310229161	0.946630655	0.793179599	0.869745603	1.14777036	0.975645797	0.983508783	1.034020928	1.03096425	1.140174131	0.556317269	0.698953627	1.193230428	1.274588764	0.611134431	0.795928725	0.99200517	1.05135912	1.19346319	1.096530475
1623450_at	1.00928661	1.030132915	0.764512068	1.118709603	1.038793115	1.027448043	0.956442046	0.912901778	1.041042526	0.708806355	0.830933868	0.764952165	0.850947677	1.030026446	1.167019793	0.89228992	0.97976348	0.999896645	1.076932054	1.307893059	0.853023787	0.920593315	1.074239728	0.954476836
1623451_at	1.087448931	1.583841835	1.056693918	1.329412022	0.798618613	0.998544879	1.023452615	0.909314574	1.049968688	0.709768771	0.69665445	0.753114729	0.678835927	1.147354682	0.952757004	0.978844404	0.686589347	0.724412411	1.664639416	0.973348777	1.018824715	1.081044883	0.97566303	0.888477455
1623452_at	1.044564153	1.220257611	0.617502287	1.046478416	0.864033763	0.993936413	1.153533111	1.026766456	1.055080633	0.70280259	0.766990608	0.698635357	0.858667755	1.193270591	1.265606211	0.885007298	0.856019371	0.977884162	1.211154541	1.430051723	0.916311859	0.910878634	0.861645326	0.890105751
1623453_at	1.116937199	0.794852354	0.785543394	0.697787861	1.050097754	0.997096199	0.821478378	0.87077875	1.282230441	1.147567263	1.03671705	1.106799225	1.94164003	0.899537231	0.775038494	0.824685885	1.405213426	1.131703551	0.664498004	0.939798423	1.106924269	1.067600099	1.213782645	1.060014206
1623454_at	0.9825578	1.027215235	1.01618502	0.934662251	0.952522554	0.973219423	0.968963926	0.97307418	1.080688058	0.895687404	0.875149173	0.830389117	0.894079995	1.062240278	1.116470855	1.055509044	0.956525728	1.034097083	0.981249469	1.05775584	1.023468264	0.94885437	1.004391802	1.004241906
1623455_s_at	0.745299567	0.661879163	1.094676508	0.849940919	1.111641118	1.034504278	0.955156844	0.92521553	0.94194201	1.546248561	1.304635536	1.496212543	1.287153625	0.729304264	0.664067655	0.715848901	1.1260357	1.101869199	0.764582117	0.92766456	1.185195803	1.146843315	1.083072674	0.968652987
1623456_at	0.987199318	0.713405756	0.92816969	0.718168893	0.679689733	0.975157664	1.042546227	0.970657371	0.983204274	1.31507623	1.148729653	1.182899733	1.032884761	0.730819791	1.090917844	1.112114088	1.383783786	1.02440972	1.056612831	0.980940585	1.14480916	1.029745972	0.935361559	0.931044923
1623457_at	1.118704258	1.210978676	0.91060683	1.281932924	1.028683224	1.005386662	0.999600341	0.976203476	0.998316717	0.80885635	0.885181047	0.868253992	0.807438872	1.048446875	1.321109071	1.221094868	0.923801782	0.865784754	1.246188228	1.08190535	0.913775043	0.980877296	1.005788635	0.97659378
1623458_at	0.834720317	0.805336466	0.954524921	0.84619702	0.963747288	0.990162484	0.983796459	0.982763138	0.96324437	1.110828521	1.091042816	1.05437092	0.956215373	0.866991163	0.96632239	1.052608189	1.036486428	1.076557687	0.878027913	0.918026669	1.018134673	0.966388215	1.006470876	0.998949659
1623459_at	0.861257882	0.849232364	1.156752892	0.640102214	0.708876068	1.011507877	1.24636629	1.415076415	1.160520971	1.268392671	1.315683943	1.452821129	1.592604704	0.694796789	0.663782348	0.749607487	1.014160456	0.818146856	0.902981836	0.885506561	0.96405575	1.104232621	0.811565496	1.135361591
1623460_at	1.118341495	0.835241579	0.840229832	0.844584607	1.223250811	0.952507407	0.936464254	0.906354078	1.003030907	1.043382963	0.922768603	0.941932091	1.320124443	1.115190882	0.917207199	0.817154903	1.338943754	1.335171656	0.690442712	1.122439817	1.130709214	1.020767381	1.017131624	0.967846956
1623461_at	1.11751361	1.042594541	0.999492046	0.970222136	1.048673023	1.078938626	0.90209064	0.921790696	0.965323401	0.907825315	0.993513154	0.963101002	0.804448396	1.056455154	1.194553346	1.014516333	1.071858297	1.013294346	0.925190326	1.177460931	0.913752688	0.969389281	1.196042368	1.021838222
1623462_at	1.163959866	1.185652348	0.946665406	1.146153181	0.875833465	1.013685971	0.954422829	0.999369327	1.041190486	0.756037707	0.786068578	0.797324501	0.75322134	1.269568391	1.119676312	1.072063899	0.98170418	1.070776263	1.308642827	1.044411917	0.961796118	1.014319263	1.062093172	1.047092858
1623463_at	1.077810572	1.059571241	0.828208141	0.916301235	1.014831179	1.008726262	0.938195724	0.95318839	1.031340573	1.036878291	0.99774576	0.972596469	0.862251501	1.126123544	0.80221262	0.850968449	1.017213879	1.062810598	0.902910015	0.942705479	1.039220944	0.974793888	1.075176784	1.015980318
1623464_at	1.020302129	1.176228075	1.066182021	1.089402005	1.064437561	1.000321042	1.046556023	1.041540189	1.008857632	0.717778252	0.766793306	0.778181121	0.740639713	1.063191834	0.957819758	1.022952065	0.867435619	0.903899385	1.023453179	0.936329073	0.93607788	1.014851219	0.955821781	0.995207295
1623465_at	0.75280334	1.061965421	1.879802048	0.877726757	0.59226626	0.986777655	0.886756256	0.837644391	1.016431531	1.549445992	1.271853744	1.556568995	2.417901961	0.809620332	1.039639378	1.071772319	0.70887745	0.762379185	1.481980008	0.970018874	1.218257995	1.223858485	1.112794692	0.944616274
1623466_at	0.986650384	0.937053075	1.093544607	0.87589026	0.988070969	1.005164137	1.072143358	0.922223489	1.168620454	1.023251428	0.934068045	0.979647451	1.070999472	1.009807901	0.966868636	1.148338069	1.052929029	1.077642161	0.886464928	0.841972118	1.095478465	1.048796666	0.937527738	0.860168075
1623467_at	1.302647216	1.220644649	0.924538121	0.974132057	1.014508276	1.034442943	1.0181154	0.98969721	1.071202145	0.923379033	0.963334041	0.890742027	0.909658778	1.184827595	1.195865106	1.031813646	1.067179721	0.970657264	0.960201193	1.158993304	0.958524244	0.924645023	1.016037026	0.972087457
1623468_at	1.026958211	0.822192473	1.00702846	0.995914423	1.065371336	1.069755234	0.761308927	0.842247119	1.13232736	0.972305546	0.917405421	0.959122848	1.130052962	0.926445629	0.862712817	0.736832556	1.249048422	1.126798966	0.934804973	1.17083971	1.059842818	1.045473274	1.40515262	1.106314518
1623469_s_at	1.032504618	1.164414919	1.090805433	1.005064942	0.99202576	1.064957952	0.967705162	0.974874286	0.912131865	0.947195524	1.013394828	0.966514825	1.03713636	1.08726661	1.078097158	1.233984717	0.886715381	0.933745001	1.013143995	0.873671402	0.934675704	0.953739647	1.100498368	1.007408377
1623470_at	1.076781815	1.052174431	0.968952872	0.884075021	0.900616877	1.018685497	1.020801316	0.976176732	0.904155349	0.990332966	1.067314857	1.049078337	0.817403967	0.972406631	0.990816776	0.959908069	1.023387172	0.924187666	0.981632749	1.032199654	0.927873307	0.982913645	0.997927296	0.956284751
1623471_s_at	1.044683488	1.005439139	1.425339984	0.637236898	0.748737477	1.023567978	1.019747023	0.913850806	0.980816083	1.882645219	1.254099937	2.16276563	1.812742125	0.87322643	0.993650374	0.948813981	1.039032048	0.868502524	0.851081878	1.047255198	1.501192339	1.724556047	1.003746963	0.896154423
1623472_at	1.000212251	1.278826083	0.834740023	1.00273482	1.298418781	1.009771086	0.832710845	0.820820653	1.021774458	0.976529792	0.986801817	1.071363857	1.197852787	1.07024664	0.477120789	0.737312252	0.782133133	0.836897726	0.772273811	0.64710818	0.98959059	1.085693033	1.212631121	0.985721103
1623473_at	0.838677127	0.54401524	0.915227266	0.714607398	1.542798976	0.982703708	0.823903384	0.8512386	1.031443741	1.827643047	1.713459042	1.632627619	1.827440566	1.094116285	0.557413408	0.687826392	1.541642705	2.011186827	0.463188924	0.8103984	1.066639471	0.952825588	1.19274144	1.033177697
1623474_at	0.960597562	1.377656701	0.921962033	0.990861106	0.870847553	0.990342332	0.97924841	0.963432726	1.017668989	0.931180714	0.867079321	0.920420766	0.959795628	1.020774029	1.364618039	1.409259189	0.697269182	0.740949489	1.137812356	0.968322967	1.073927946	1.061518529	1.011329017	0.98384916
1623475_s_at	0.990312478	0.99261587	1.042484877	0.999851802	1.347729825	0.99066888	0.863756874	0.926475427	0.896590609	1.222637103	1.204679842	1.326822446	0.789816526	0.998888717	0.662365929	0.9059864	0.997679473	1.006319512	0.741878516	0.731099197	1.014906252	1.101390095	1.146930241	1.07261135
1623476_at	0.983160035	1.211398593	0.927365698	0.96803259	0.934360565	1.056353958	1.022617411	0.970812895	1.055262374	0.934223982	0.963121194	0.976345841	0.979531991	1.022252134	1.077011476	1.196403283	0.811590867	0.843861088	1.036037507	0.900207724	0.969996287	1.013731032	1.03299039	0.949341254
1623477_at	1.113099525	0.874044582	0.932916151	0.916280932	0.793997366	0.982069108	1.131701168	1.090636561	1.028740748	1.318766982	1.077560683	1.078145067	1.19311942	0.764510198	1.168930044	1.312489975	1.27350429	0.87468101	1.15401004	0.890620169	1.223844747	1.00054232	0.867781297	0.963714266
1623478_at	0.737496118	0.912570677	1.500296692	0.629911198	1.028732938	1.303639896	1.452412929	1.217734412	0.988821995	1.313214164	1.168304525	1.499078968	1.477596001	0.949528043	1.520473564	1.467602248	0.808152329	1.040498086	0.612317516	1.036025644	1.124034133	1.28312348	0.897568364	0.838421627
1623479_at	1.045974503	0.934930774	1.017876649	0.820564506	1.110939471	0.89945443	0.678092875	0.669796317	1.037434128	1.17314112	1.137590769	1.088014317	1.131205918	0.963411172	0.518158365	0.640118184	1.11877214	1.030462574	0.738622154	0.809472965	1.031250562	0.956419784	1.32644725	0.987764865
1623480_at	1.07970301	1.006087468	0.821811057	0.816409073	0.892195078	0.901978575	0.969420348	0.940036901	1.088027387	1.048821448	0.913605568	1.084810303	1.290259795	0.936519131	0.823205525	0.849308432	1.073170122	0.930852596	0.915056688	0.969265692	1.148002469	1.187394583	0.930430826	0.969689674
1623481_at	0.938603231	0.930223029	0.958083698	0.882871433	0.943663544	1.11418237	1.047352442	1.083693788	0.987384729	1.306137086	1.258633325	1.332427353	1.461811774	0.95657263	0.886072242	1.090597037	1.009008809	1.028326111	0.935578616	0.812465294	1.037742335	1.058630283	1.063808443	1.034698297
1623482_at	0.973041813	0.70544111	1.340769922	0.959590946	0.668138838	0.853463934	0.843446337	0.798584806	0.769184975	0.934202857	0.992750613	0.893270414	0.849686169	1.082998124	0.998063504	1.080104619	1.379338118	1.53520699	1.436214888	0.924043363	0.94102471	0.899793365	1.011876981	0.946811636
1623483_at	1.11275428	1.209303467	0.928536596	1.099186645	0.956784252	0.907966661	0.865414118	0.894468233	1.016905175	0.82840486	0.787839014	0.813241989	0.862077975	1.190610018	1.064971639	0.93811066	0.920161324	0.98454197	1.148834381	1.135230293	1.051490019	1.032243865	1.049170152	1.0335725
1623484_at	1.093181052	1.040041279	1.093462577	0.822791774	0.970823057	1.129707555	1.26510449	1.173063925	0.947307733	1.436472119	1.458667169	1.915108165	1.010007191	0.980985179	0.994833199	1.039413674	1.051093907	0.943217542	0.847519811	0.957109978	0.98478402	1.312916479	0.89297569	0.92724667
1623485_at	1.074404484	0.936520917	1.007618858	1.018434634	0.946306493	1.028506138	0.887365342	0.916951095	0.984912434	0.887995194	0.74042915	0.94391207	0.800888217	0.975339359	0.903809399	1.017686655	1.147229565	1.041449626	1.076220698	0.888101848	1.199297992	1.274817543	1.159056016	1.033341118
1623486_at	0.813511345	0.662160479	0.862032988	0.659414982	1.047622471	1.104566459	1.280453721	1.154885873	0.971240057	1.109075129	1.205210532	1.379682283	1.4005563	0.819016133	0.885395683	1.131225595	1.228571275	1.23688465	0.629439517	0.782687103	0.92023352	1.144764543	0.862636768	0.901934879
1623487_at	0.804084631	0.610695426	1.231830242	0.781601531	1.237319382	1.01738127	0.876313568	1.000713985	1.280625556	1.902138931	1.385340785	1.927782415	2.418164701	0.777944167	0.337700662	0.559771412	1.316670466	1.273866046	0.631689394	0.603283151	1.373047666	1.391558262	1.160978567	1.141958793
1623488_at	1.113137602	1.072737776	0.989027405	0.966861073	0.955964231	0.998637318	0.939197095	0.920183896	0.985867353	0.918578915	0.95447064	0.895399401	0.898190504	1.013140607	0.9460771	0.932481935	1.037660486	0.944443861	1.011398797	1.014579547	0.962396198	0.938110994	1.063288338	0.979755901
1623489_at	1.484195891	2.491557527	0.979537163	2.255838743	1.080409084	1.025061358	0.642792913	0.677492818	1.5854674	0.514497883	0.613784945	0.46176547	1.456563391	1.216889875	3.293859882	0.814658675	0.595689995	0.48840529	2.087948702	4.043239193	0.838238031	0.752324531	1.594699222	1.053983024
1623490_at	0.882269846	1.007515272	1.17687574	0.816618526	1.025627421	1.076070778	1.366720399	1.211613181	0.962821219	1.435952061	1.242965961	1.305306424	1.386642246	0.86328573	1.147137915	1.121442165	0.875688806	0.856846297	0.796213625	1.02291313	1.155262578	1.050154602	0.787337906	0.886511375
1623491_at	0.9747572	0.361864875	0.860536517	0.603863913	0.803205863	1.317467503	1.000809995	1.375160838	1.651661494	1.275364155	0.588531297	1.127310729	1.93496983	0.462847234	1.088527794	0.879974456	2.693704936	1.279060958	0.751817113	1.236999309	2.167028606	1.91546437	1.316401224	1.374047865
1623492_a_at	1.024368942	0.971952573	1.652439422	1.405559281	1.000347601	0.927820734	1.013691729	1.310592579	1.118309056	0.953308534	1.070075476	0.934420169	0.835919511	1.04495669	0.831606833	1.367262919	1.053928937	1.075110782	1.405070878	0.608227446	0.890879714	0.873228281	0.915288847	1.29289067
1623493_at	0.913573354	0.902689304	1.10596504	0.975954836	1.035120888	1.25243029	0.903085467	0.92558995	0.885663291	1.091560287	1.119701245	1.166362152	1.025325906	1.010273034	0.528489484	0.660661138	1.01205736	1.119181351	0.942841408	0.799940323	0.974867441	1.04167264	1.38683473	1.024919549
1623494_at	1.101533548	0.957834821	0.984763402	0.896102894	0.887951808	1.04043627	0.992778725	0.904014682	1.018574966	0.818739319	0.720547675	0.824480217	0.833289983	0.986109143	0.912908945	0.746357061	1.150024538	1.029518996	1.009179649	1.22315309	1.136273626	1.144241034	1.048004197	0.910590306
1623495_at	0.904012526	0.984051335	1.226583701	0.718237247	1.077770348	1.084948971	1.034057709	0.963702116	0.968508273	1.25144853	1.114082305	1.274501794	1.314678648	0.988527993	0.91464314	0.937440776	0.91866399	1.004549213	0.666410287	0.975680985	1.123299889	1.143992494	1.049215108	0.931961637
1623496_at	0.951244743	1.025340449	0.84879379	0.962341481	1.159506099	0.961763011	1.034180041	0.87150831	1.027775878	0.946505517	0.842600647	0.923557699	0.884344623	0.985360756	0.888275854	0.988768205	0.927735509	0.961008372	0.829958102	0.898366119	1.123314491	1.096079979	0.929976381	0.842704631
1623497_at	0.782029426	0.788439511	0.876734062	0.833381249	1.061865198	0.835968215	0.989882511	0.759866507	1.479691121	1.147122574	1.212585193	1.080863545	1.216657699	0.839601129	1.398211511	1.548534686	0.991869909	1.064889719	0.784827726	0.902925536	0.946014004	0.891371222	0.844512561	0.767633026
1623498_at	1.154147071	0.913975313	1.010198085	0.815464277	1.299086762	0.978323485	0.837724049	0.901625295	1.147684701	1.082325761	1.079920002	1.041182829	0.874470973	1.014910601	0.836606628	0.871048127	1.262777073	1.110435464	0.627721182	0.960459706	1.00222772	0.964129591	1.167835025	1.07627959
1623499_at	0.804233712	0.785549522	0.891837958	0.916739164	1.039280979	1.087747061	0.951780212	0.984071659	1.137959305	1.007051524	0.880159958	1.080689112	1.186607415	0.87506423	0.945622047	0.766377566	1.023784866	1.113951706	0.882089813	1.233885344	1.144168756	1.227832626	1.142855302	1.033927421
1623500_at	0.977132833	1.217276986	0.945693898	1.139339091	1.08633156	0.924759321	0.915966859	0.907509056	0.987357097	0.962234528	0.942066647	0.999932441	0.98112585	0.824533082	1.0644523	1.090119146	0.802720206	0.677358639	1.048794984	0.976455008	1.021408125	1.061424311	1.009599105	0.990766257
1623501_at	1.100026693	0.898010497	1.533240053	1.037028506	0.697425408	0.819908382	0.867627106	0.977597332	0.955492837	1.197910478	1.436554253	1.182227946	1.275081903	1.157743674	1.007542029	0.862855357	1.224959726	1.289231783	1.486938235	1.167683576	0.833877645	0.822960876	0.945000883	1.12674826
1623502_at	1.13169298	0.925244756	1.520565835	1.13925683	0.756297629	0.9431408	1.124739441	1.112106333	1.041621862	1.065552935	1.230389075	1.021231554	0.999289404	1.088033612	0.734865449	1.008170758	1.22312823	1.175941398	1.506360442	0.728909704	0.866029256	0.830007007	0.838541591	0.98876797
1623503_at	1.087730992	0.881879934	1.078339609	1.048906132	1.006865998	1.151829486	1.37959584	1.213073645	0.789447181	1.117007845	1.252069806	1.24737999	1.000565632	1.522657484	1.05376277	0.981918337	1.233422998	1.726604071	1.041753455	1.073167422	0.892129048	0.996254349	0.834903565	0.879296392
1623504_at	1.259464993	1.441485735	1.032440426	0.914934246	0.886653525	0.963565942	0.918902354	0.923390294	1.049398147	0.913523205	1.011566165	0.935449704	0.945380577	1.041280969	0.854173056	0.908990779	0.87372699	0.722366475	1.031896024	0.939693863	0.903078055	0.924753849	1.04860537	1.004884023
1623505_s_at	0.911803607	1.321632317	0.707857281	0.971265869	0.921881829	1.052628615	0.910978796	0.988857619	0.903599058	1.110038432	1.103037152	1.184185451	0.912923547	1.142649995	0.732825886	0.759226677	0.689907166	0.864574799	1.053568732	0.965226734	1.006347275	1.073568056	1.155491895	1.085489172
1623506_s_at	1.071335982	1.064463518	0.862791168	0.887849881	1.351278752	0.984231467	0.854904916	0.873298011	1.051520139	1.244512683	1.264570049	1.288446522	1.009862823	1.076717111	0.620895484	0.721589924	1.006456271	1.01151152	0.657044211	0.86045476	0.984138984	1.018881099	1.151275947	1.021514783
1623507_at	0.945985489	0.670581576	1.25759954	0.864934068	0.748538382	1.015833193	1.101771523	0.971875998	0.996781992	0.894532627	0.933405441	0.893978491	0.93445918	1.098786558	0.948590901	1.034949203	1.410694125	1.638557631	1.155497285	0.916557932	0.958353774	0.957760103	0.921999863	0.882103029
1623508_at	0.903862151	0.772692958	1.485044559	0.914702863	0.745976938	1.098362495	0.890032661	0.986010289	1.066656825	1.240812716	1.184630368	1.21358316	0.974115122	0.863829641	0.917316213	0.829650094	1.169755906	1.117946828	1.226181155	1.105666375	1.047426057	1.02444036	1.234069875	1.107836074
1623509_at	1.109115627	1.282244784	0.933848876	1.328142366	0.971820143	0.890236132	0.928945032	0.9778094	0.974610895	0.836720106	0.960820289	0.985043639	0.871120939	1.099730989	1.39064985	1.204820852	0.864979636	0.857660724	1.366654494	1.154237867	0.870839339	1.025211114	0.958330258	1.052602002
1623510_at	0.866871667	0.725832805	0.835865818	0.803730054	1.049905051	0.979149661	1.100571788	0.984382828	1.068293387	1.092627315	1.115263682	1.131701181	1.298351669	1.014823888	1.02588216	1.058947309	1.194313155	1.398151036	0.765526419	0.968775454	0.979703125	1.014738667	0.889673596	0.894428549
1623511_at	1.096303216	1.32189852	1.053568431	1.07173336	1.008014378	0.969143822	0.99148679	1.006744621	0.999983523	0.840696423	0.928206604	0.947528513	1.071249617	1.154264216	1.025293394	0.971599001	0.829339922	0.873186707	1.063212375	1.055263945	0.905721225	1.020816387	0.977465189	1.015388839
1623512_at	1.058879605	1.254582013	0.991612224	0.963396052	0.97842285	1.052269083	1.053332622	0.944665469	1.040442875	0.884180061	0.930295991	0.947149443	0.800668509	1.209201554	1.180255914	1.331874393	0.844009872	0.963828225	0.984641817	0.886161578	0.950428756	1.018116225	0.99899031	0.896834912
1623513_at	1.058928795	0.98892164	1.211328924	0.989946076	1.114693725	1.092080402	1.021225065	0.932988612	0.955431388	1.04069261	0.986279845	0.903583429	0.81405556	1.333788728	0.680620032	0.830184007	1.070791408	1.348730449	0.888087959	0.81984238	1.055169702	0.916153192	1.069382685	0.913597447
1623514_a_at	0.65141243	0.761640061	0.967445063	0.983092606	0.748988913	0.957271228	1.161507941	1.045033954	0.756127464	0.899787753	1.058283559	1.150411342	0.349046859	1.173719576	1.073882055	1.029946989	0.855275954	1.541042331	1.312559624	1.0426576	0.85023314	1.087053968	0.824162448	0.899721747
1623515_at	1.087178328	1.22317735	0.999169004	0.969504418	0.938861217	0.897739303	0.8743927	0.964032767	0.952489473	0.97770678	0.946157318	0.963432276	0.9786816	1.082358664	1.019031007	1.089092515	0.888814961	0.884874678	1.032638691	0.935669829	1.033344837	1.018258019	1.026700365	1.102516944
1623516_s_at	1.03233219	0.774084456	0.681705534	0.744590225	0.941988685	0.997558531	1.02677238	0.990516239	0.87798202	1.358229878	1.221744775	1.507673771	1.329239824	1.164949259	1.185769754	0.977386235	1.333617001	1.504938189	0.790444977	1.213204884	1.111713269	1.234033328	0.971547882	0.964689212
1623517_at	1.339159213	1.435943566	0.612445468	1.055318853	0.892768817	1.007921971	1.290908016	1.250000879	0.861699432	0.973803243	0.904629304	1.005733565	0.544359264	1.524548818	1.395127621	1.131536054	0.932598777	1.061705247	1.182074051	1.232950215	1.076466613	1.111763195	0.780785276	0.968311347
1623518_s_at	1.134983615	0.979469657	0.663388658	0.96975866	1.138797376	1.097963998	1.204707922	1.024092579	0.873679897	0.985180226	0.904929652	0.983211634	0.920243332	1.139908329	1.135339038	1.224961015	1.158773635	1.163801574	0.851563835	0.926836874	1.088681561	1.086506151	0.911394353	0.850075408
1623519_at	1.043685473	1.304138714	1.056675996	1.106396229	1.801959207	0.974751102	0.671920675	0.759256047	1.010559471	1.068498674	0.800960606	1.005909288	1.090419271	1.111364016	0.488715831	0.507895704	0.800287164	0.852182367	0.613996269	0.962236592	1.334021506	1.255878605	1.450693719	1.129978694
1623520_a_at	1.104889755	1.073795766	1.08033282	1.186886062	1.257952883	0.985456024	0.781357255	0.739619052	1.039473458	0.897380136	0.852353407	0.854552145	0.898435785	0.997563198	0.823361627	0.67017022	1.028957079	0.929006455	0.943505975	1.228585817	1.052826362	1.002579609	1.261210564	0.946582433
1623521_at	1.073693453	1.031932626	1.256652232	0.686299536	0.764088729	1.323915099	1.468339927	1.22338249	0.280795457	1.434585548	1.030928115	1.404475973	0.698073975	1.360965983	1.746278794	1.003674092	1.04046856	1.318851589	0.898193508	1.739886292	1.391547604	1.362341324	0.90164074	0.833173891
1623522_at	1.260531492	0.922470832	0.800961867	1.017485995	0.992165257	1.040666424	1.032700056	0.951109661	0.871250051	1.00962103	0.950759355	0.850943018	0.879312986	1.202708711	1.421716061	1.501194991	1.366473007	1.303790503	1.025520687	0.947056225	1.061910171	0.895014089	1.007714116	0.920993134
1623523_at	1.101664946	1.055979084	0.92040886	0.984535893	1.066631148	0.988443185	0.970825297	0.949648861	0.995716801	0.903389495	1.024486463	0.907327823	0.913919824	1.208478638	1.050954939	1.022960551	1.043263984	1.144415317	0.923033136	1.027366049	0.881797396	0.885641593	1.018147332	0.978187182
1623524_at	1.462469049	1.214047558	0.981173744	1.125990307	1.077305213	1.005134087	1.099247565	1.033610791	1.041056855	0.814039694	0.834955761	0.902497659	0.864322859	1.243125888	1.116708611	1.159414831	1.204622536	1.023951557	1.045191551	0.963165712	0.97494949	1.080892786	0.914383729	0.940289362
1623525_at	1.117098814	1.090652461	1.121040103	0.94340891	1.288742954	0.985541652	0.903554756	0.789407452	1.078455742	0.955054219	0.974976408	1.149275794	1.068647412	0.992207198	0.624962288	0.649997025	1.024248194	0.909737275	0.732038074	0.961484844	0.979566492	1.178772928	1.090738159	0.873668637
1623526_at	1.066844666	1.063481458	0.982363953	0.938089516	0.972215552	1.058632076	1.128779721	1.026184597	1.052773133	0.825291887	0.925735467	0.867757544	0.88247169	1.069352083	0.856071441	0.910286978	1.00316245	1.005520194	0.964898693	0.940441269	0.891498615	0.937370961	0.937855328	0.909109703
1623527_at	1.231032646	1.166582055	0.838034541	1.064281336	1.070274675	1.101961077	1.124264374	1.092593817	1.107176429	0.801833207	0.885655837	0.936530282	0.938775165	0.919229131	1.139261044	0.976650108	1.05524737	0.78796783	0.994400186	1.166498662	0.905355301	1.05744268	0.980161875	0.971829973
1623528_a_at	1.176318717	1.143520431	0.987241312	1.099143232	1.032326612	0.95646541	0.966155604	0.979752136	0.972210971	0.9687905	1.032007615	0.990473954	1.009275453	0.993597936	1.263534489	1.347015655	1.028681854	0.868893907	1.064724303	0.938025095	0.938743557	0.959754501	0.989970358	1.014072817
1623529_s_at	1.251519051	1.169541605	0.923825346	1.105125632	0.935682963	1.006732585	0.999035539	0.900405974	0.998763721	0.906885125	0.967782791	0.900352691	1.121935679	1.152233197	0.948971914	0.936661538	1.070093656	0.985200691	1.181089831	1.013142822	0.937075068	0.930325171	1.007704477	0.901275218
1623530_at	1.17568997	1.283421628	0.936218096	0.975491999	0.985121437	1.010819685	0.928503644	1.002120933	1.095790446	0.769800838	0.774767367	0.816028266	0.813589681	1.068902088	0.899194533	1.013096337	0.916059028	0.832853417	0.990225126	0.887570609	0.99358965	1.053255855	1.088654516	1.079285944
1623531_at	0.839297616	0.728631471	1.28783315	1.18391892	0.751661125	0.925176946	0.917030575	0.995546756	0.932364285	0.929495808	1.11832871	1.034051475	0.940969354	1.150168434	1.040773596	1.061232611	1.151882192	1.578532468	1.575070043	0.980721461	0.831147228	0.924640015	1.008883423	1.085620025
1623532_at	1.016672012	1.162277473	1.150442249	0.860566575	1.002669893	0.965274895	0.93383492	0.807488048	1.091579761	0.870872093	0.95345079	0.774259255	1.279223573	1.015519997	1.983080278	1.136715167	0.874724011	0.87373284	0.858275072	1.744570968	0.91338966	0.812060007	1.033667595	0.864701063
1623533_at	1.1075039	1.547169971	1.023701287	0.956374953	0.706912594	0.869680775	0.828755609	0.76579878	0.994912725	0.879841845	0.866490117	1.00302498	0.811852234	0.945901337	0.898759952	0.843362011	0.715825618	0.611375191	1.352889962	1.065687024	1.015408978	1.157572325	1.049381465	0.924034506
1623534_at	1.149350607	1.632965	1.088137526	1.18848146	0.987286281	0.983146289	0.906634091	0.905974274	1.037929178	0.907719751	0.878427673	0.803951387	0.81240756	1.488703962	1.114734742	0.997631261	0.703842769	0.911656993	1.203786057	1.117381527	1.033346033	0.91521637	1.084391485	0.999272234
1623535_at	1.031847075	1.018336844	1.339965776	1.325360614	0.834134307	0.92070686	0.976725637	1.105229157	1.170428435	0.86174504	1.0536993	0.838354934	1.12267975	1.200619965	0.968499405	1.109795547	1.013266957	1.179000812	1.588905531	0.872682727	0.817828236	0.795630152	0.942646353	1.131565626
1623536_s_at	0.701321374	0.760352375	1.196062839	0.881983887	0.815479719	1.026608713	1.053863116	0.771974412	0.803071598	0.887352466	0.834521952	0.87485434	0.849160496	1.062393806	1.705713172	1.324403994	0.922363626	1.397238755	1.081552203	1.287910019	1.06330632	1.048329931	0.974138574	0.732518674
1623537_at	0.967612389	1.094189841	0.992789216	1.094361372	1.22855945	1.03467722	1.004911774	0.932422054	1.023439655	1.040373823	1.151215217	1.052873329	1.108848335	1.019572988	1.313846591	1.173680268	0.884318564	0.931806301	0.890767941	1.119424622	0.903717922	0.914575584	1.029619959	0.927864592
1623538_at	1.215398589	1.141963304	0.983678962	0.978773243	0.98024371	1.049735391	1.029025566	1.065325157	1.049071827	0.952837204	0.999483987	0.997959346	1.039539396	0.959080809	0.992318776	1.206895546	1.06430617	0.839852565	0.998499897	0.822207671	0.953329134	0.998474572	1.020125666	1.035275693
1623539_at	1.165843658	0.991508938	1.284477188	1.028244659	0.651154851	0.865303026	0.948329391	1.418594185	0.969325002	0.858652777	0.802911095	0.770613728	0.954815979	0.959146477	0.599642067	0.612206508	1.175827684	0.967360395	1.579109266	0.979476792	1.069424475	0.959774666	0.912449867	1.495887609
1623540_at	1.070675	1.034662434	0.707137354	0.74212186	0.587574776	1.234786523	1.443732578	1.164439268	0.672736236	1.048617143	1.130858428	1.028665216	0.961156854	0.726947752	1.144707508	0.837365223	1.034806101	0.70259413	1.26302539	1.367034928	0.927275349	0.909632179	0.855273713	0.806547753
1623541_at	1.14054594	1.18902404	0.904333256	0.912308834	0.980947802	1.032405556	0.900941185	0.993414253	0.865930928	0.945339185	1.094243285	0.983226129	0.932243038	1.12203564	1.075354199	0.863564008	0.959228663	0.943661021	0.93002791	1.245251294	0.863920481	0.898544357	1.145918926	1.102640515
1623542_at	1.017649283	0.852733682	1.166291029	0.941996168	0.528863777	0.936246365	0.822165228	1.103795204	0.851427122	1.069223678	0.93886131	0.980972135	1.081978558	0.918287805	0.964576525	1.173752932	1.193396373	1.07687526	1.781169762	0.821788384	1.138851571	1.044853084	1.138756946	1.342546687
1623543_at	0.880620697	0.727482957	1.048145732	0.838267743	1.282532498	1.007866044	0.871883319	0.903922775	1.18943991	1.702439753	1.597887221	1.874150651	1.870555233	1.004968591	0.494304753	0.647823077	1.210503543	1.381432489	0.65360351	0.763024306	1.065431735	1.172892947	1.155964361	1.036747412
1623544_at	0.79987906	1.112409305	1.063709005	1.112404278	1.084453816	1.036866798	1.132739538	1.031715675	0.841853381	1.265997154	1.193645303	1.053481842	0.86799949	1.221295158	1.290972206	1.158344506	0.719051034	1.097882904	1.025773768	1.11449763	1.060614197	0.882575284	0.915362061	0.91081457
1623545_at	0.931893535	1.123819054	0.841964738	0.796307464	1.966230855	0.944382021	0.794574688	0.789835296	1.121852379	0.859556097	0.923081178	0.870445722	0.739232166	1.266782158	0.636991155	0.705131008	0.829220266	1.127211852	0.404991846	0.903365684	0.93118148	0.942978519	1.188537761	0.994035309
1623546_at	1.09190926	1.022482655	1.286795735	1.095266625	1.262772816	1.119940031	0.934519868	0.961341869	1.235051128	1.03214133	1.05901582	1.016570217	1.073918029	0.853259143	0.587723873	0.545920064	1.067900032	0.834497426	0.867350493	1.076574964	0.974623146	0.959919764	1.198412221	1.02870137
1623547_at	1.114357278	1.071771737	1.060798885	1.167492927	1.289554838	0.987094839	1.030802877	0.867798279	1.068996518	0.961240167	0.912900379	0.931339979	0.963994705	0.936247971	1.209796438	1.375232129	1.039733778	0.873551651	0.9053457	0.879703442	1.052951877	1.020198918	0.957598063	0.841866373
1623548_at	1.01323157	1.077966851	1.004937422	0.993415579	1.057782901	0.925752053	0.908284121	0.89513582	0.930758451	0.772121587	0.753250851	0.741213828	0.837419531	1.064978356	1.149289674	1.224028541	0.939946872	0.987950933	0.939148836	0.938940257	1.025052392	0.984019901	1.019231793	0.985524023
1623549_at	0.930752304	0.886004403	0.9434684	1.22955507	1.213765728	1.093488328	1.08769098	0.995844789	1.073017361	0.984529693	1.089628315	0.954874332	0.837817775	1.135825485	0.830366375	0.917518627	1.050505281	1.281963703	1.013008558	0.905013098	0.903546355	0.876330321	1.005329959	0.915558562
1623550_at	0.978782212	1.131479539	0.957858035	0.934756546	0.869336498	1.021233697	1.038067237	1.06028493	1.042889122	0.879695401	0.870167138	0.827323808	0.783531224	1.116379213	0.985425858	1.012266512	0.865046321	0.986654353	1.075252849	0.973484598	1.010949923	0.950764252	0.983783767	1.021402942
1623551_at	1.02508791	1.108450702	0.913341527	0.748506576	1.024988399	0.978747528	0.892836545	0.818087893	1.307150061	1.019704385	1.043413896	1.061880332	1.371248414	0.995606136	1.030034411	0.898681544	0.924793414	0.898196134	0.730258583	1.14616175	0.977276984	1.017698093	1.096222521	0.916279578
1623552_s_at	0.936273057	0.610960762	0.967050595	1.05149747	1.348787192	0.924139841	0.946533829	0.877378943	0.905686647	0.96558024	0.851718367	0.812458702	0.62699404	0.987593968	0.673015219	0.796159529	1.53246021	1.616460549	0.779587377	0.845327091	1.133684886	0.953905345	0.976341059	0.926938812
1623553_a_at	1.153027431	0.983628105	1.229365545	0.888511164	1.10718456	1.008553154	1.004277621	0.933029475	1.04833668	1.152399521	1.153083764	1.242671789	1.052060903	0.930776493	1.130475962	1.080214342	1.172218875	0.946268705	0.802495984	1.046529303	0.999406597	1.07769429	1.004257322	0.929055328
1623554_at	0.931515404	0.820553229	1.315768537	1.142131669	0.925810481	0.817358604	0.782238503	0.77816839	0.980005544	0.945980533	0.926494893	0.939679585	0.922007393	1.092535559	0.71945892	0.676357856	1.135228491	1.331462141	1.233656016	1.063725236	1.021031568	1.014230723	1.044896922	0.994796839
1623555_at	0.887856855	1.056916567	0.66457149	0.899368408	0.860965287	0.895458203	0.944183699	0.973539173	1.275699382	0.672517727	0.600859181	0.643036479	1.616648398	0.967264548	1.387879499	0.963040336	0.840044411	0.915175878	1.044604726	1.441143686	1.119260132	1.070194979	0.94839405	1.03109085
1623556_at	0.841583323	0.739695047	0.739165932	1.002021006	1.033531095	0.779163166	0.956865146	0.792892212	0.955557869	1.017854169	0.931390244	1.198607995	1.293860687	0.911839778	1.18581879	1.104473043	1.137743624	1.23272392	0.9695122	1.073651184	1.092833188	1.28690203	0.814287332	0.828635273
1623557_at	1.094473539	0.755405898	1.517272837	1.000471142	0.81462052	0.986434011	1.127822982	1.143973327	1.091396813	1.012147202	0.954329638	0.893796329	0.998627433	1.266069906	0.729799483	1.131352749	1.448854904	1.676012738	1.2281438	0.645068025	1.060584478	0.936569811	0.874635494	1.014319929
1623558_at	0.94081254	0.800334402	0.975270378	0.950739261	1.089757618	0.836206366	1.327230178	1.321221481	0.875536384	1.091115247	0.941400247	1.184002244	1.388672147	1.064866779	1.030624439	1.224887526	1.175524302	1.330527311	0.872431856	0.841403327	1.159034375	1.25770335	0.630038693	0.995472754
1623559_s_at	1.080566467	1.132771849	1.439269252	0.882413319	0.9036589	0.922756632	0.865223275	1.000925776	0.649271095	1.063863503	1.122038829	1.148525814	0.934310832	1.117474175	1.216961738	1.495309713	0.953913595	0.986495362	0.976489381	0.813852627	0.948152127	1.023606121	1.066495387	1.156841019
1623560_at	1.178465293	0.952473552	0.868101359	1.05580316	1.185963967	0.967509823	0.918194049	0.844858117	1.056168944	0.913632373	0.877853171	0.912104287	0.919498557	1.23822595	0.639372212	0.562901488	1.237268259	1.300010848	0.890248936	1.135850989	1.040757615	1.039016908	1.053709533	0.920130247
1623561_at	1.274842719	1.461067503	0.930184527	1.208244899	1.165853092	1.011209172	1.066622154	0.895055325	1.014694855	0.855965405	0.857161512	0.803835948	0.919374286	1.305304136	1.600440176	1.122007312	0.872541971	0.893390711	1.036361191	1.426407973	0.998604573	0.937788196	0.948048161	0.839149385
1623562_at	1.061383221	1.145401221	1.03000638	0.981350315	0.986671776	0.91812762	0.98041728	0.982709728	0.970770757	0.760585403	0.859904081	0.816445053	0.91631461	1.22429356	1.062910074	1.226778538	0.926647538	1.068877471	0.994606655	0.866423761	0.884500283	0.949460609	0.936466175	1.002338237
1623563_at	1.075003899	1.117403188	0.942679285	1.048347695	1.208831969	0.945650474	0.970057113	1.002178126	1.027645353	0.915559159	0.977930731	0.911384753	0.996257276	1.002483746	1.137162988	1.4605086	0.962055515	0.897154901	0.867240213	0.778607526	0.936220869	0.931952257	0.974839998	1.033112497
1623564_at	0.798683939	0.909813107	0.956435772	0.875123358	0.937467474	0.946870528	0.800694295	0.731907673	1.016520265	0.692465878	0.856375504	0.705676167	0.835763464	0.709934931	1.115977153	0.997055694	0.877854949	0.780308533	0.933497302	1.119272634	0.808600753	0.824026568	1.182561853	0.914091281
1623565_at	1.062187366	0.770059338	1.07237127	0.997611837	1.078871417	0.916793305	1.228033678	1.166280845	1.076712915	0.93986748	0.896573928	0.921373575	1.210525591	1.13499659	1.332460877	1.121566302	1.379357815	1.473907963	0.924680941	1.188035763	1.048287766	1.02766046	0.746553878	0.949714056
1623566_at	0.878570078	0.963724376	0.924039488	0.855897895	0.998943523	1.181942865	0.908834112	1.052756522	1.254406112	1.007974516	0.935765049	0.958740009	1.004411849	0.798418985	0.979111974	0.900446647	0.911640402	0.828472335	0.856803087	1.087362563	1.077166237	1.024552061	1.300504513	1.158359384
1623567_at	1.193457732	1.138691275	0.938987633	1.075893396	0.990369532	0.980214112	1.030499218	0.937427847	1.119359006	0.945214067	1.115857111	0.898490032	1.004364537	1.249509707	1.059112498	1.04513339	1.048095966	1.097320876	1.086355508	1.01337543	0.847074466	0.80520169	0.95120316	0.90968322
1623568_at	1.169408676	1.099826748	0.914868059	0.940474438	0.982247777	1.014873781	0.997855124	0.935870359	0.979661143	0.880402904	0.947758987	0.942395503	0.994854658	1.113049535	0.881430714	0.86612122	1.063266262	1.012022609	0.957471689	1.017675926	0.928931212	0.994340879	1.017055238	0.937881999
1623569_at	0.865210542	0.791993323	0.6341594	0.589832901	0.848339326	0.967943296	0.941877883	0.952668904	0.874844643	0.884809283	0.933853859	0.958684375	0.748222291	0.896938333	0.850299208	0.87703697	1.092446764	1.132507444	0.695279452	0.969513529	0.94748153	1.026589295	1.027673878	1.011456922
1623570_at	1.060122703	1.047945753	1.030975653	1.064932652	0.94246463	1.12606157	1.15804227	1.085810525	0.96316715	0.92117829	0.954916278	0.912143922	0.975049121	0.903150627	0.773708872	1.028497161	1.011619829	0.86182956	1.129944422	0.752271276	0.964669166	0.955208265	0.972383823	0.937625985
1623571_a_at	0.836150429	0.855519313	1.174711569	1.037967625	1.079171582	1.008338849	0.879672552	0.895028871	0.947249014	1.382137521	1.422471164	1.557590514	1.204467684	0.976036138	0.907198658	0.85020914	0.977360086	1.140869789	0.961818901	1.067029998	0.97164537	1.094989166	1.146266127	1.017456858
1623572_at	0.972514737	1.047756766	0.916896496	0.975498765	0.928182101	0.91753992	0.897784774	0.859572775	1.025632241	0.963682005	1.060825196	0.989667224	0.863125234	0.969392888	0.513518179	0.633270779	0.928187504	0.925207948	1.050977781	0.810898269	0.908426769	0.932922058	1.022004323	0.957437461
1623573_s_at	1.115067174	1.060668146	1.197453839	1.177065949	1.191924267	1.004660557	0.919235391	0.824072345	0.891036748	1.009482083	0.987180214	0.968480013	0.667795735	1.213011577	0.915385685	0.86730841	1.05128751	1.143629684	0.987534176	1.055432733	1.022591487	0.981056953	1.092930676	0.896475868
1623574_at	0.868935227	0.994667155	1.011977891	1.165922419	0.855683251	1.113097919	1.037959389	0.868855784	1.076409395	0.861906998	0.73623209	0.739845853	0.904006512	0.957231177	1.065927101	0.945588163	0.873593968	0.962363311	1.362563094	1.127263584	1.170700121	1.004908455	1.072390626	0.837080711
1623575_at	1.170524516	1.088644274	1.149897348	0.862510673	0.933215971	1.108112754	0.928914494	0.941231074	0.756187207	1.021657413	0.831287815	0.937736871	0.693666524	1.130976488	1.241671219	1.15331524	1.075213037	1.038885258	0.924234797	1.076610432	1.22900564	1.128053189	1.192911468	1.01325911
1623576_at	1.14017618	1.566479882	0.927720411	1.22701194	0.948989674	1.073561306	1.037341629	1.051081507	1.088104616	0.906804412	0.963878463	0.954149521	1.042920278	1.264679912	1.21267325	0.956290173	0.727858808	0.807338751	1.292966587	1.268101758	0.940787088	0.989906464	1.034915862	1.013245279
1623577_at	1.059978881	1.111009134	1.006677451	1.181114278	1.0417099	1.14587048	1.027843497	1.106952728	1.037608892	0.881467285	0.965815025	0.926231743	1.020681756	1.073265575	1.273457504	1.465926379	0.954068557	0.96602768	1.133822649	0.868704952	0.912666776	0.95901567	1.114829722	1.076966221
1623578_at	1.218677452	1.349213113	0.977776049	1.10600397	1.006966256	0.85618323	0.869058915	0.858363135	0.927708909	0.899849472	0.889786059	0.849168937	0.966279552	1.01261857	1.043765853	1.214023711	0.903250524	0.750525295	1.098352565	0.859757386	1.011309924	0.954351811	0.985184336	0.987692686
1623579_at	1.246635727	0.852824617	1.370140652	0.956343874	0.779396814	1.052030074	1.086971425	1.137360903	1.079405143	1.518590725	0.980942244	1.115061042	1.07596547	1.038971145	0.918090368	0.979692631	1.461772682	1.218270585	1.22703077	0.937120826	1.548093922	1.13672446	0.967854398	1.046357684
1623580_at	0.944018587	0.983736717	0.930994733	0.932409385	0.959261722	0.987663001	0.83851564	0.918757696	1.135397157	1.100425483	0.901091578	1.050371	1.246177258	0.997369303	1.027241986	1.087110579	0.959625245	1.013857963	0.972007288	0.944928699	1.221213813	1.165665094	1.177870697	1.09569536
1623581_at	1.082020305	1.219176261	0.976244847	1.06087394	0.989726318	1.041254543	0.925772186	0.88156571	1.010144801	0.996997119	0.9318595	1.026817314	0.995156289	1.037112613	1.129217946	1.293800156	0.887501126	0.850666672	1.071886158	0.872791629	1.069900687	1.101901429	1.124741657	0.952249077
1623582_at	0.730942091	0.851300276	1.013635681	0.905005995	0.953719211	0.949689479	0.790796185	0.833859677	1.153325562	0.946406752	1.012343952	1.122984437	1.040773174	0.794207595	0.481864246	0.677951215	0.858618412	0.932934732	0.948922895	0.710765369	0.934866801	1.109291397	1.200928251	1.054455868
1623583_at	0.89210803	1.041068464	0.931785496	0.848889485	0.989888858	0.94767825	0.782708424	0.75080599	1.000854194	1.099932923	1.067235145	1.167519073	1.292362131	0.918273603	0.606816596	0.592308459	0.856915814	0.882049197	0.857560401	1.024494226	1.030637838	1.093966103	1.210767919	0.959240973
1623584_at	1.014932374	0.769561456	1.431402677	0.745941322	1.379550155	0.946649673	0.937070431	0.939556393	0.971874649	1.384985642	1.234294246	1.374862607	1.190492237	0.996205862	0.89770068	0.967154882	1.318845124	1.29451112	0.540713449	0.928187095	1.122087093	1.113885617	1.010222542	1.002652909
1623585_at	1.066612237	1.226042425	0.939323814	1.102369521	0.917253283	1.039547496	0.922913	1.036351804	1.051977347	0.913071615	1.019217841	0.944991289	1.036113343	1.156165815	1.073488247	1.146655826	0.869963564	0.943006369	1.201815835	0.936190462	0.895855211	0.927173024	1.12637648	1.122913865
1623586_a_at	1.364545794	1.333990305	0.97658347	1.00446002	0.902448009	1.173661659	0.970369694	0.993959464	1.336802383	0.793160766	0.862150174	0.746444225	3.669579042	1.090596289	1.713716546	1.222245331	1.02290533	0.817544389	1.113039212	1.40210521	0.919979824	0.865793741	1.2094995	1.024310085
1623587_at	0.905156971	0.661436261	1.229939979	0.800106442	0.669858866	1.129367642	0.990146026	1.085063819	1.073995855	1.067187394	1.142435995	1.102168843	0.994019926	0.929201234	1.087061843	0.988371344	1.368471952	1.404823547	1.194440326	1.099851639	0.934133202	0.964753254	1.140607155	1.095862419
1623588_at	1.250710452	1.326292012	0.700979127	0.943578585	0.991729133	0.807700618	0.864551027	0.759406236	1.146846709	0.925890998	0.855327477	0.93141314	1.385851114	1.359051713	1.177313811	1.084241606	0.943012881	1.024700217	0.951447884	1.085840835	1.082498836	1.088955008	0.934242854	0.878382203
1623589_a_at	0.995557748	1.106100992	0.671016627	0.87167951	0.677573949	0.842294597	1.008411428	0.875051443	0.822047155	0.985340855	0.86762293	0.954261006	0.496214514	1.816255428	0.682442421	0.734274965	0.900060442	1.642033992	1.286471405	0.929409899	1.135678669	1.09985683	0.835268794	0.867752406
1623590_s_at	1.140976265	0.784806849	1.36379675	1.071080495	1.198150293	1.153266132	0.957534138	0.999179645	1.105640096	1.277642064	1.121454553	1.25217796	1.033048775	0.839807033	0.61817178	0.494708382	1.453830667	1.070081172	0.893945026	1.249568033	1.13927226	1.116565942	1.204412549	1.043492452
1623591_a_at	0.88357516	0.763132387	1.130547621	0.718139634	0.948220434	1.144089614	0.920352641	0.938519875	1.093928093	1.31678362	1.212006779	1.24835239	1.643351947	0.874128958	0.632994029	0.814803265	1.15782684	1.145448644	0.757355155	0.77686732	1.086449056	1.029987961	1.243099181	1.019739428
1623592_at	1.059557026	1.295422798	0.988005805	1.195139212	1.018638106	0.916034532	0.881962139	0.860996614	0.972378173	0.936863675	0.98500903	0.921820397	0.983257682	1.057537212	1.184401475	1.246459272	0.817923714	0.816364521	1.17327165	0.950212736	0.951121916	0.935849692	1.03863249	0.976228543
1623593_at	1.093558686	1.112398978	0.97300512	0.989464829	0.993058204	0.885218849	0.926586427	0.946715553	0.98382929	0.966311059	0.871222598	0.946177557	0.853873116	0.969297539	1.198856279	0.991773128	0.983063368	0.871357811	0.996381506	1.208800929	1.109143703	1.086034223	0.955354863	1.021723959
1623594_at	0.942633848	1.228349459	1.165951912	1.23148274	0.948516173	0.889670329	1.036013347	0.787326764	0.880252888	0.979781916	0.891266657	0.933760924	0.813633426	1.042297647	1.13664171	0.862810742	0.767398756	0.848535113	1.298325506	1.317370838	1.099314002	1.04767851	0.85874408	0.759958128
1623595_at	0.73140971	0.677284302	0.894899315	0.924591294	1.222656635	1.047199169	0.897833238	0.904322314	1.141727832	1.008825756	0.983745356	1.003174891	1.312854186	0.701837844	0.594021567	0.625914116	1.079915345	1.036252933	0.756215005	0.949046445	1.025494809	1.019750574	1.166362666	1.007227485
1623596_at	1.078380239	1.168555316	0.81056306	1.267094997	1.203749469	0.98831643	0.976455676	0.926031012	1.076127199	0.848747893	0.875163395	0.852215247	0.876008022	1.123641728	1.177802983	1.105268751	0.922832	0.96156486	1.052623514	1.065625879	0.969816491	0.973778442	1.012146741	0.948359495
1623597_s_at	0.846306999	0.826979023	1.077677827	1.265779439	1.226796448	1.081720185	1.094644122	1.315749576	1.04113907	1.056485124	1.420628396	1.374638083	1.057193825	0.758220897	0.79464734	0.888912059	1.023371785	0.916856264	1.031776251	0.893954955	0.743674508	0.967626782	0.98819348	1.201988436
1623598_at	1.056483368	1.268538901	1.073519982	1.100105758	0.992865716	1.113800011	1.009669523	0.971528905	1.114318286	0.924203774	0.925090789	0.885644779	0.854968196	1.017593077	1.163344651	1.005021196	0.83283482	0.802177273	1.10801062	1.157532454	0.999041159	0.95735985	1.103133239	0.962224651
1623599_at	1.00969103	0.814974588	0.859354716	0.78148668	1.089948757	0.936401641	0.895800149	0.880600228	1.124929351	1.061803759	1.038417965	1.014611258	1.324266706	1.047991805	1.022075597	0.870448427	1.238923329	1.285919611	0.716993964	1.174194318	1.022520598	0.977074061	1.045324275	0.983032018
1623600_at	1.219808627	1.241829473	0.95287338	1.127936475	0.938663908	1.020361135	0.893811578	0.968224265	1.031268572	0.964729351	1.010464756	0.958575563	1.017843282	1.246361498	0.925838681	1.080845798	0.982267416	1.003649475	1.201640401	0.856587205	0.954738248	0.948648191	1.141584156	1.083253215
1623601_at	0.909471174	0.645346561	0.772739651	1.265629438	1.565065724	0.324306186	0.97134188	0.509233289	0.254961054	0.439335264	0.518676425	0.550279162	0.419016603	1.307232005	1.51756108	1.494547545	1.409275619	2.025627909	0.808674945	1.015398329	0.847031487	1.060929579	0.333874399	0.524257524
1623602_a_at	0.848026718	0.95716154	1.063727881	0.960448167	1.045141329	1.236577151	1.025984713	1.096528046	1.271316492	1.035036226	0.974034604	1.057514236	1.023453599	0.930626462	0.915068696	0.702283421	0.885980769	0.972277324	0.918964872	1.302990599	1.062627777	1.085704996	1.205258846	1.068756709
1623603_at	0.993855127	1.031624885	0.98019759	0.902612541	0.938225937	0.968297505	0.965045804	0.879265298	0.999170218	0.942222563	1.003277432	0.948764677	0.969951279	0.909862911	0.936823554	0.923981754	0.96338809	0.881970689	0.96204177	1.013898327	0.93914458	0.945665323	1.003369479	0.911112504
1623604_at	0.917258268	0.824450615	1.291899184	1.209533691	0.857561102	1.201213029	1.112251795	1.295349275	1.101906364	0.958663384	1.092095584	0.970927225	0.884259662	0.908048375	0.85940149	0.687115415	1.112569088	1.101398142	1.410434416	1.25073819	0.877820035	0.889049676	1.079983	1.164618733
1623605_a_at	0.72996222	0.92492534	0.992057389	0.53196119	0.6375914	1.11852833	1.07565437	1.09749926	1.204951396	1.20646403	1.076396008	1.216682881	1.18311024	0.756201225	0.821001259	0.860696443	0.789212046	0.817580827	0.834329306	0.953880158	1.120836589	1.130330168	1.039858491	1.020308467
1623606_at	0.972232849	1.004224879	0.835722828	0.817570232	1.038216716	0.971609211	1.014491093	1.018591101	0.973058731	1.015655549	0.999263388	0.984422611	0.926190353	1.01326614	0.934962192	0.963389277	0.968142564	1.009003224	0.787475504	0.970492629	1.016404244	0.985148283	0.957730646	1.004041442
1623607_at	0.834111006	0.786490404	1.103886668	1.115975306	0.999921412	1.010205314	0.880200123	0.892305602	1.111068393	0.785706762	0.891602665	0.818430638	1.330328018	0.965209631	0.638729367	0.62635546	1.06054823	1.227236373	1.116063016	1.019755406	0.881229714	0.917932022	1.147699583	1.013753099
1623608_at	1.07796865	1.067805096	0.769865942	1.113723712	1.044278596	1.016718194	1.002541164	1.044079803	0.956656894	0.859779964	0.924004312	0.91955427	0.856103692	1.05650723	0.885453968	0.90589877	1.009518173	0.989419543	1.066500565	0.977431472	0.930493454	0.99518396	1.014141095	1.041433351
1623609_at	1.077848247	0.780074053	0.766547766	0.919267577	0.531086495	1.054750264	0.867254981	1.078369065	1.047294503	0.978200817	0.933284823	0.873622631	1.007498678	0.871134062	0.999445612	0.788078377	1.381725546	1.116732519	1.730918761	1.268205855	1.04812678	0.9360729	1.216193953	1.243427929
1623610_at	0.929263543	1.062425198	1.144110538	1.035585205	0.910630902	0.888422283	1.036053955	0.8456942	0.986573049	0.718528304	0.736657592	0.749591343	0.713039848	0.900909448	1.033480715	1.046684313	0.874662559	0.847974474	1.137217289	0.987385311	0.975389804	1.017557344	0.857505807	0.816264631
1623611_at	1.059818024	1.209769265	0.993339698	1.041787529	1.010226824	1.015683282	0.958627551	1.018875431	1.029543824	1.004719856	1.050932464	1.025022335	1.016327197	1.037455471	1.193770994	1.022047725	0.876049719	0.857564745	1.031241207	1.168018836	0.956027042	0.975345581	1.059518142	1.062848059
1623612_at	0.686422638	0.769402593	1.16422934	0.750436334	0.802325414	1.06276048	1.159856493	1.084577459	1.011565656	1.334316897	1.170324656	1.213179821	1.144240971	0.760106525	1.343825642	1.168621921	0.892150149	0.98791781	0.935326641	1.149923356	1.140125426	1.036618185	0.916286184	0.935096251
1623613_at	1.072594235	0.903993462	0.892391898	1.067643806	0.941045174	0.989589468	0.896926896	0.864712158	0.963935161	1.070461734	1.053727184	0.995431286	0.826143274	0.878478665	0.872091038	0.803080793	1.186506629	0.971775463	1.134529813	1.085931882	1.015881293	0.944676479	1.103311175	0.964083207
1623614_at	1.008149811	1.119666324	0.873243401	1.121694616	0.932495269	0.988726539	0.888036564	0.867345766	0.968409152	0.867230038	0.89864468	0.88934588	0.905978197	1.009253664	1.023464514	1.14276471	0.900402011	0.901387888	1.202895772	0.895603885	0.965042198	0.989652418	1.113384943	0.976700511
1623615_at	0.892322011	0.83321713	0.952313524	0.73851951	0.941883966	0.729157499	0.855377069	0.75304899	0.871343063	0.887549969	0.908266822	0.979083845	0.911177402	0.933481868	0.613663894	0.781735904	1.070935749	1.120334466	0.78408757	0.785001547	0.977190784	1.077969403	0.852439849	0.880370795
1623616_at	1.09582278	1.146136554	0.954373011	1.081983856	1.011228326	0.925373196	0.953953993	0.932574705	1.00436134	0.959752011	0.939839037	0.993002701	0.99687739	1.007753212	0.97451712	0.916812254	0.956101414	0.879261035	1.069969885	1.062940766	1.021187642	1.056566776	0.970039649	0.977588764
1623617_at	1.099713248	1.286340486	0.916131627	1.148814673	0.925598063	1.140359035	1.138386669	1.124636997	1.107832608	0.826940403	0.830375921	0.856415064	0.824329231	1.157328531	1.213030968	1.021261059	0.854916144	0.899706216	1.241159331	1.18777756	0.995862695	1.031358259	1.001732597	0.987921791
1623618_at	1.127703404	1.144657209	0.935837284	0.96713033	0.925130692	1.054216093	1.086479505	0.910944899	1.055101136	0.903029471	0.961044468	0.930227091	0.866406613	1.340709002	1.084376005	1.144197462	0.985188749	1.17127555	1.045398601	0.947717541	0.93963339	0.967933454	0.970304629	0.83843726
1623619_at	1.075184345	1.173427653	1.007700258	0.745887367	0.767793261	0.987555804	0.957683177	0.877037937	0.964235505	0.873817202	0.852267802	0.93081893	0.839441904	0.942930616	0.678968936	0.672459414	0.916276638	0.803569452	0.971469021	1.009680171	1.025284776	1.09216719	1.031192599	0.915791316
1623620_a_at	0.864032789	0.804903177	0.976588799	1.238534983	1.083439782	0.972730441	0.980862005	1.075856917	0.969574082	0.876541075	0.86738213	0.908561255	0.884128414	0.760556012	0.940292435	1.2770074	1.07346177	0.944903728	1.143150735	0.73632497	1.010559296	1.047475183	0.991709777	1.096848395
1623621_at	1.14081943	1.180229987	0.869908662	1.043505416	1.059786126	1.07386604	1.044960002	1.016300114	1.03559959	0.891530112	0.815827086	0.864439916	0.92712962	1.078803324	1.027066929	1.053772329	0.966607731	0.91406195	0.98463774	0.974657335	1.09279298	1.059587174	1.027662338	0.97257322
1623622_a_at	1.016039863	0.968680638	0.914524753	1.250930443	0.959793049	0.87089484	0.907141466	0.893131521	0.953035626	1.016506955	1.058578058	1.04724548	0.902622884	0.911683089	0.960663937	1.297567675	1.048890442	0.941159607	1.30333351	0.740357483	0.960256967	0.989294528	0.960043028	0.984555942
1623623_at	1.11348028	1.452274057	0.970007689	1.053801154	0.877527988	0.921045254	0.91313779	0.846084587	0.850499018	0.97065298	0.898346835	0.96869427	1.020213428	0.978489356	0.991838955	1.006479066	0.766714984	0.673763572	1.200874694	0.985454133	1.080488005	1.078307656	1.008659661	0.926568362
1623624_at	1.390303323	1.191653427	0.981145903	1.12309788	0.991628368	0.83196353	1.149125307	1.004619947	1.029143079	0.80422756	0.8530563	0.834421328	0.924164342	1.155977005	1.381301664	1.216879219	1.166701065	0.970061411	1.132579418	1.13511813	0.942760237	0.97815505	0.723997222	0.874247517
1623625_at	0.873439533	0.814017538	0.94006534	0.868287788	1.003182051	1.00471975	1.112405213	1.058907957	0.781784813	1.200919287	1.200854898	1.222072931	0.796420427	0.820751006	1.005903541	0.916211884	1.072998421	1.008271895	0.865533617	1.097894012	1.000053619	1.017669106	0.903195831	0.951908481
1623626_a_at	1.097974042	1.045881749	1.1905458	0.9464592	1.251977178	1.05509028	0.966368042	0.946096584	0.853598707	1.224102015	1.127173714	1.235906434	0.828277485	1.03985564	1.017269247	1.115550834	1.049807057	0.99423825	0.755971608	0.911898603	1.085992336	1.096464918	1.091809988	0.979023046
1623627_at	1.016414462	1.064338381	1.03508245	1.072226312	1.072702946	1.043497357	0.938486973	0.947920845	1.007924349	0.838631005	0.903031619	0.872171956	0.929894127	0.970876037	1.332280354	1.361279231	0.954973042	0.912187378	0.999555669	0.978697334	0.928683988	0.965826598	1.111893279	1.010052214
1623628_at	1.066942168	1.130182507	0.873315077	0.902373502	1.006716092	1.086895075	1.037727259	0.927192374	1.020192271	0.953781794	0.961969831	0.91494232	0.941701636	1.047047994	0.844593012	0.959090431	0.944044136	0.926441515	0.896353509	0.880618746	0.99148826	0.95111332	1.047380288	0.893483684
1623629_at	0.787330054	0.83211467	1.116506191	0.87904073	0.860682191	1.01361725	1.042309913	0.962396953	1.032696222	1.085444688	1.163231752	1.180800284	2.01580666	0.934942674	0.875748651	0.976405789	0.946179754	1.123574319	1.021330218	0.896910548	0.93312849	1.015103209	0.972472043	0.923330903
1623630_at	1.050110786	1.173017674	0.947734728	1.107974698	0.942644796	1.068852561	1.122880801	1.001043227	1.217929834	0.9621884	0.987008114	0.904680904	0.869894412	0.867975531	0.989518551	1.022056132	0.895221624	0.739950941	1.175389396	0.968164585	0.974853587	0.916589126	0.951884261	0.891495541
1623631_at	0.922237623	0.788170905	0.924247989	0.97428098	1.241118333	0.973331008	1.016823685	0.899858002	0.99533374	0.98152994	0.95213194	1.063489241	0.935869257	0.987892774	0.854012018	0.907614419	1.170098537	1.253399191	0.785002488	0.94094144	1.030875973	1.116955745	0.957226924	0.884969554
1623632_s_at	0.656244151	0.941124738	0.953019904	0.916304661	1.077575625	0.984750174	0.946931672	0.877703681	0.893749051	1.202069412	1.208368954	1.304187766	1.131390294	0.921691967	1.14278393	1.108187915	0.697297739	0.979351547	0.850339075	1.031218546	0.994786739	1.07929599	1.039937942	0.926892305
1623633_at	0.808035683	0.781798734	1.090160191	0.933031565	0.98163235	0.963092023	0.908866333	0.804807742	0.99768775	1.04175864	1.151250347	1.038318015	0.952230078	0.965870504	0.803560575	0.908252054	1.033559724	1.235446493	0.950489829	0.884733011	0.904893226	0.901904627	1.059662998	0.885507266
1623634_at	1.06126709	1.143193813	1.402828929	1.433938177	0.860123655	0.785671545	0.707677521	1.204569275	0.922160698	0.823751707	0.987028242	0.848822254	0.903590216	1.078857597	0.696074537	0.747862284	0.928335228	0.943722389	1.667130266	0.930752294	0.834577646	0.859977676	1.110211249	1.702144322
1623635_at	0.667815458	0.454071362	0.738983224	0.587600971	2.758356615	0.693657801	1.96651682	2.793749563	0.970280871	0.516084465	0.411803838	1.286168616	0.327479108	0.555079845	0.245248316	0.183669014	1.470727981	1.222450679	0.213025744	1.335273225	1.253228887	3.123255536	0.352734232	1.42065887
1623636_at	1.445766952	1.380412495	1.01452481	0.762693443	1.081347461	1.240624148	1.042346184	0.984505679	0.838736535	1.114275325	1.064830931	1.022029763	0.911843875	1.190757193	1.852411967	1.141604659	1.04734415	0.862609689	0.705317643	1.622638759	1.046434032	0.959804728	1.190222756	0.944509314
1623637_s_at	1.233202376	1.576515949	0.969201753	1.059961949	0.858427988	0.888963607	0.858130629	0.871752477	0.967661501	0.797396032	0.753852412	0.789243501	0.777467204	1.514035708	1.188083868	1.069187379	0.782232731	0.960368152	1.234770958	1.111202668	1.057761465	1.046946973	1.035930402	1.015873863
1623638_a_at	0.931010243	0.981148611	0.715770172	0.866130582	0.837049314	0.991711663	0.980682634	0.887950352	0.755110148	0.970027852	1.108292514	1.13573897	0.763113811	1.15445706	0.666183116	0.988254089	0.948898293	1.176638327	1.034742598	0.674101047	0.875245335	1.024764632	1.011246277	0.905441088
1623639_at	1.086845635	1.219306041	1.011718501	1.021648864	0.911419294	0.955815554	0.867716973	0.869855095	0.959078745	1.018097115	0.955147029	0.952583885	1.07159177	1.188719677	1.173710647	1.068137225	0.891364103	0.974914941	1.120942766	1.098838819	1.065906174	0.997316493	1.101529166	1.002464078
1623640_at	1.04916838	1.192206582	1.054847975	0.897488927	0.997822652	0.927710644	0.88017718	0.858051432	0.969650192	0.912473327	0.953068229	0.924044194	0.922799548	1.033096544	1.175499852	1.328312158	0.880022301	0.866541554	0.899447337	0.884957534	0.957406091	0.969546739	1.054004426	0.974862165
1623641_at	0.969377821	1.000614723	0.727601274	0.912544561	0.877689229	0.881186506	0.790529212	0.780970528	1.048590819	1.290304539	1.104406723	1.229376077	1.499054925	0.89285693	0.908730854	0.807860853	0.968782289	0.892308408	1.039712612	1.124860612	1.168323691	1.113155191	1.114679245	0.9879085
1623642_at	1.103109529	1.092977503	0.881668084	1.122731964	1.060176906	1.042238747	1.124592864	0.917529741	1.192578935	0.865106519	0.940162557	0.842841253	0.99419481	1.134799335	0.895101267	0.95852505	1.009270114	1.038264129	1.059004358	0.933831898	0.920166956	0.896484598	0.926769838	0.815877257
1623643_s_at	1.018162428	0.976680924	0.862272901	0.851763173	0.924199015	1.123485023	1.449051367	1.651848924	1.056724938	1.054681042	1.088322318	1.073727198	1.034685227	1.032007078	1.030770819	0.911966069	1.042471909	1.056647112	0.921623113	1.130273213	0.969088868	0.986589341	0.775324498	1.139951945
1623644_s_at	1.093233786	1.106416617	0.659363395	0.85772897	0.942881817	0.997353221	0.988279222	0.970068736	1.109018206	1.009510138	0.861848566	0.876954569	1.118140912	1.071974431	0.99572543	0.869702564	0.988085111	0.968870509	0.909688738	1.144903409	1.171331227	1.017527445	1.009181615	0.981573541
1623645_a_at	1.066741392	1.309158458	0.98570718	0.984535257	1.051013163	0.997559127	0.99191059	0.819642483	1.037546141	1.061842078	1.194268179	1.243013189	1.133431635	1.112060702	0.858096473	0.765778159	0.814829852	0.849446983	0.936748741	1.120554906	0.889115273	1.040815799	1.005694603	0.826326981
1623646_at	0.945855041	0.744897472	0.91749333	0.781973893	0.774530835	0.895839952	1.089135555	1.01848971	1.043430002	1.100916071	1.088724572	1.150840335	0.954383385	0.673410251	1.036579415	1.026847415	1.269778832	0.904030791	1.009609763	1.009477553	1.011197964	1.057053698	0.822523834	0.935135856
1623647_at	0.973715771	0.776055344	0.970526577	0.841658842	1.397819846	0.970589816	0.983187914	0.865307845	0.980930979	1.442440481	1.436148019	1.591483072	1.13076685	0.992477654	0.557488584	0.781801969	1.254698879	1.27887484	0.602122544	0.71308158	1.004381486	1.108160894	0.98718648	0.880104234
1623648_s_at	1.100846301	1.271010932	1.23150986	1.249733448	0.972807462	0.918644339	1.07068361	0.974757098	0.919673955	0.956456982	1.023956842	1.000321123	0.853748284	1.168651995	1.113667456	0.919030565	0.866118672	0.919466517	1.284666799	1.211785004	0.934079389	0.976917271	0.857997946	0.910406294
1623649_at	1.068421528	1.433338064	0.960070579	1.107619409	1.088071246	1.096253395	1.046899191	1.052787669	1.074935022	0.732152138	0.854763637	0.732194368	0.684365813	1.13626909	1.088951341	1.057179001	0.745407908	0.79274326	1.017965886	1.030053889	0.856555083	0.856604488	1.047143225	1.005624685
1623650_a_at	1.045514679	0.718232884	1.087434629	0.814180843	1.129188424	1.04225229	0.952887218	0.980302073	1.181161048	1.643760601	1.451998411	1.544374667	1.793577402	1.075696103	0.832719791	0.820424374	1.455676427	1.497698206	0.721031872	1.014986655	1.132067768	1.063620081	1.093783472	1.028770304
1623651_at	1.029588819	1.160425404	0.922941686	1.043582306	0.927936084	0.938059265	1.001862711	0.881106209	1.009739518	0.949632204	0.951216011	0.984737105	0.93649803	0.994474625	1.133805577	1.00785676	0.887251188	0.856991428	1.124627357	1.124966981	0.998334966	1.035240254	0.936315181	0.879468014
1623652_at	0.934096818	1.105762297	1.43245244	1.256397131	0.873139047	0.907036579	0.974367702	1.177217937	1.007143386	0.96305342	1.065421064	0.993282648	0.887797023	1.249854749	0.858768181	0.827713997	0.844753724	1.130310513	1.438942784	1.037518013	0.903918134	0.932291168	0.930897624	1.208186534
1623653_at	0.897022627	0.970486223	0.76433781	0.952346306	0.936483009	0.938358888	0.819212452	0.815515476	1.060160394	0.995780077	0.982298011	0.968016508	1.261038529	0.921030548	1.131050774	1.042790294	0.924302278	0.949040313	1.016939226	1.084638763	1.013725026	0.98546113	1.145440217	0.995487158
1623654_at	1.163150734	1.15330929	0.980749192	1.075586661	0.996738774	0.863953294	0.859220369	0.90132582	0.890684243	0.770764065	0.919184596	0.787249725	0.746563229	1.115593044	1.403512645	1.228166314	1.008533221	0.96729737	1.079105869	1.142770835	0.838530225	0.856465316	1.005508395	1.049004251
1623655_at	2.108539832	3.266741236	0.847227759	0.33894922	6.606956862	0.753589128	0.908455557	0.78050034	1.084701862	0.7361397	0.727237674	0.719475184	0.743027971	2.390465422	0.735400083	0.751517512	0.645456643	0.731758425	0.051301867	0.978553489	1.012240876	0.989326062	0.829527787	0.859150823
1623656_s_at	0.890465992	0.798509975	1.270849217	1.078294842	1.090834525	0.963521891	0.983928976	0.933245175	0.990362737	1.266783646	1.099466341	1.21680786	1.248018214	1.164091068	1.07937821	0.857517923	1.115159509	1.457829087	0.988504504	1.25872379	1.15218047	1.106725886	0.979259595	0.948488355
1623657_at	0.90551393	0.795076238	1.758156092	0.914040645	0.718751795	1.157028615	1.036695992	1.157608813	1.119737639	1.072152601	1.075893823	1.085836406	0.984065537	0.953397545	0.843474882	0.933907491	1.138902015	1.199127202	1.271705547	0.903167487	0.996522685	1.009241231	1.116073202	1.116632863
1623658_at	1.128810887	0.889917654	0.812860188	0.961324049	1.037421107	1.032179998	1.084079524	0.925237558	1.126419344	1.108661798	0.950499514	1.009415073	1.058450066	0.944012483	1.045639619	1.097438532	1.268444201	1.060786332	0.92664786	0.952800169	1.166399122	1.061983787	0.95212572	0.85347757
1623659_at	0.445704861	0.502427288	1.029750892	0.690363506	0.903788876	1.298916122	1.687518115	1.174295963	0.682821926	1.208520726	1.011635942	1.123914578	1.018369733	0.508489033	0.931169803	1.088100062	0.887103213	1.012064921	0.763854838	0.855775894	1.194620196	1.110987196	0.769719809	0.695871619
1623660_at	0.969243072	0.769088189	1.325431059	0.936488989	0.837954934	1.035021034	1.017336079	1.032059821	1.109649797	1.162710315	1.279688694	1.082062568	1.311459149	0.977498726	1.143140301	1.459749525	1.260249586	1.270983926	1.117588728	0.783107157	0.908588409	0.845567029	1.017383592	1.01447284
1623661_at	1.161571246	1.156831851	0.910567028	1.085010333	1.067470232	0.977722907	1.024962863	0.989918732	1.099059524	0.798914983	0.86255646	0.831798257	0.866115622	1.083295423	0.947364089	0.872508274	1.004096875	0.936432916	1.016431466	1.085793817	0.926217611	0.964340649	0.953910568	0.965809365
1623662_at	0.981008083	0.922098768	0.983893165	1.09880038	1.162659377	0.935881954	1.254803398	0.870800646	0.782324096	1.01914736	1.18828211	1.084379011	0.7173131	1.344421536	1.359890498	1.151113826	1.063886123	1.458001661	0.94507506	1.181369269	0.857664482	0.912560243	0.745839512	0.693973771
1623663_a_at	0.84356283	0.513489681	1.351051548	0.996367129	0.721844261	1.12087479	0.985249025	1.089344966	1.065477961	1.123021912	1.216558319	1.065272845	1.049473114	0.732496379	0.93819808	1.038849885	1.642803861	1.426506524	1.380307613	0.903112272	0.923113914	0.875644701	1.13765633	1.105654446
1623664_at	0.75110267	0.7529438	0.909462406	0.865437053	1.238320409	1.004493394	0.80636436	0.855822475	1.039464831	0.904564955	0.888139162	0.913236782	0.991880303	0.875025047	0.797679929	0.889693261	0.997554758	1.162138591	0.698879746	0.896578589	1.018494616	1.028258657	1.245706586	1.061334699
1623665_at	0.940527883	1.143186348	0.828850361	1.184981122	0.992887729	1.024929094	0.927318058	0.99467907	1.017566103	0.758213466	0.988674857	0.970861507	0.839005345	0.89418281	1.256403584	1.424800987	0.822724908	0.782184647	1.193469399	0.881809878	0.766898704	0.981982601	1.105261657	1.072640678
1623666_at	1.344446565	1.798359411	0.822687499	1.399817301	1.136677296	1.182580569	1.173363533	1.155227005	1.00407947	1.133907437	0.914305014	0.960291702	0.918406295	1.906492959	2.043769217	1.312172587	0.747596146	1.060128998	1.231499306	1.557546041	1.24018508	1.050296878	1.007855226	0.984543129
1623667_at	1.01172155	1.012562757	0.966664831	0.976561883	0.966973924	0.971257602	0.938576808	0.904207338	1.033046634	1.018597626	0.979702461	0.954841481	1.044468089	0.882492219	1.057916517	1.046890385	0.99916923	0.871543233	1.009915427	1.01053227	1.039700997	0.974623948	1.034819519	0.963381292
1623668_at	1.066490712	1.066325173	1.05928811	1.011345346	1.004420945	1.058747834	1.005257498	1.041537443	0.994505195	0.73778477	0.809158606	0.768370238	0.771655789	1.013866142	1.423483678	1.34790937	1.000155242	0.950803909	1.006893923	1.056067796	0.911792527	0.949591628	1.053210582	1.036090201
1623669_at	1.360908756	1.405537167	0.607939059	0.657063977	0.712501042	1.005396246	1.154480108	1.439514742	1.125412046	0.965945773	1.014790435	1.164658966	1.419443884	0.835543657	1.518497467	0.922200775	0.968248146	0.594465715	0.922193706	1.646601813	0.951867243	1.147684217	0.870864937	1.246894366
1623670_at	0.908293767	0.880796011	1.23043894	0.955519576	0.958429452	1.189412253	0.965082137	0.941843672	0.976256822	1.151930924	1.255121416	1.349755685	1.123798113	1.317409418	0.656951769	0.744814817	1.031219211	1.495703206	0.996963912	0.882033699	0.917784454	1.075398497	1.232446656	0.975920738
1623671_at	0.936655081	1.013890604	0.997858972	1.024054345	0.966037037	0.955225847	1.038123842	1.075898151	1.04007106	0.822201514	0.856372043	0.840792208	0.868524075	1.049824482	1.201304091	1.213645761	0.923822627	1.035441574	1.060057023	0.989830912	0.9600985	0.981807165	0.920146334	1.036387094
1623672_at	1.022010901	0.851537728	1.519223456	1.074969474	0.745028303	0.90622253	0.899173715	0.916326675	0.860659778	1.346560997	1.491298461	1.430291297	1.279009199	0.84203752	1.183332372	1.130456609	1.200194504	0.988843468	1.44285723	1.04677381	0.902945341	0.959091245	1.007839214	1.019076358
1623673_at	0.990834258	0.967902797	1.115999157	0.817347179	0.849313317	1.057626892	0.874687789	0.909194043	0.987428993	0.970672042	1.041208178	0.966638717	1.160342018	0.999158111	0.555542253	0.528123444	1.023691905	1.03229179	0.962362373	1.051917424	0.932255491	0.928381795	1.209147887	1.039449796
1623674_at	1.007445127	1.035570113	1.007247722	0.957447312	0.901253673	0.947366148	0.890036679	0.876834364	0.989672746	0.934477956	0.98040899	0.974099744	0.980563577	1.017082137	0.992961283	1.132663403	0.97284106	0.982147055	1.062350523	0.876660515	0.95315115	0.99356468	1.06441248	0.985166549
1623675_at	1.113227801	0.955964716	0.751446801	0.577995116	0.426990654	1.091073552	1.823508593	1.510206888	0.715881324	0.88060269	0.606941929	0.997712979	1.003952279	1.200765072	0.859888048	0.305308894	1.164507206	1.256076769	1.353648166	2.816452662	1.450884588	1.643835978	0.598337489	0.828187426
1623676_at	0.868123478	1.247917091	0.876536555	1.232415662	0.968487992	0.948740847	1.029613096	1.033912868	0.980739637	0.770620988	0.928480502	0.772390912	0.826875158	1.799579453	1.056677848	1.11013227	0.695657976	1.442066517	1.272515171	0.951848601	0.829980797	0.831887057	0.921453749	1.004176104
1623677_at	1.058094787	1.067670932	0.925896945	1.065259728	0.936828073	0.972024363	0.919146077	0.86882481	0.996209106	0.994053413	0.971344361	0.944768072	0.873536039	1.355516509	0.816660317	0.904023382	0.991030808	1.269601399	1.137092021	0.903361941	1.023378992	0.972639684	1.057529795	0.945252155
1623678_at	1.317075547	0.958141128	0.836103701	0.967406968	1.227084361	0.940654416	0.9354865	0.879744971	1.052271705	1.152102401	0.934388	1.112809608	1.207130748	1.187721567	1.140199094	0.993381184	1.374615397	1.239610254	0.788378533	1.147796146	1.233002137	1.190950234	1.005524309	0.940414396
1623679_at	1.04352763	0.922343408	0.912297501	1.191732551	0.807780762	1.2455821	1.419474114	1.747295867	1.144793111	0.835342393	1.223487223	1.152722763	0.904869287	0.918067582	0.74640066	1.450684914	1.131387313	0.995364172	1.475316828	0.514516042	0.682755305	0.942161668	0.877495467	1.230945918
1623680_at	0.994598286	1.032811552	0.98568872	0.920675241	0.918799798	0.989172228	0.916304476	0.922437769	1.066533136	0.817965079	0.832347044	0.838875274	0.875728111	1.012839768	1.118667691	1.025594916	0.963000737	0.980662702	1.002041188	1.090750035	0.982721192	1.007843159	1.079523515	1.00669351
1623681_at	0.995607748	1.030022705	1.08604344	1.046447335	1.383724313	2.737220805	1.365017543	1.326832	1.771265576	0.84336957	0.93390716	0.85767329	0.815641474	1.006607406	0.337936493	0.349670987	0.966588157	0.977267201	0.756254208	0.96644133	0.903055043	0.91837104	2.005264196	0.972025603
1623682_a_at	0.772450543	0.944449931	1.270295487	0.921293788	0.930900233	1.026943493	0.929914576	0.95775986	1.003640477	1.183356454	1.006483079	1.062756689	1.110875799	0.9832215	0.978948871	1.078978706	0.817884058	1.041052011	0.989680479	0.907292113	1.175734078	1.055911134	1.104341753	1.029943916
1623683_at	1.066032634	0.941138249	0.536911731	0.697912797	0.769341925	0.782495332	0.867482924	0.776029261	1.137372555	1.207165339	0.88752174	1.145585847	1.811346973	1.062415128	1.362485494	0.907553001	1.132705673	1.128861917	0.907155551	1.501273746	1.36015298	1.290769337	0.902029666	0.894575835
1623684_at	1.02148481	1.295051695	1.005805066	1.114593279	1.158665518	0.91700535	0.946079124	0.861358855	0.915695215	0.764591279	0.896035674	0.768413128	0.782514392	1.073549823	1.186838883	0.937505899	0.788759872	0.828962911	0.961962932	1.26595351	0.853304507	0.857569794	0.969269194	0.910451181
1623685_at	1.083293546	1.123632367	0.87010616	1.178856445	0.949567729	0.922261861	0.91935619	0.854353852	0.884578872	0.702952531	0.836378537	0.757597076	0.61046442	1.242527272	0.916148774	0.893419511	0.964099628	1.105812994	1.241466415	1.025440751	0.840471749	0.905806453	1.00316055	0.929295806
1623686_at	0.902254164	0.719023915	0.797701705	0.899612186	1.017085131	0.956073787	0.988640309	0.900066659	1.104398774	1.035375124	0.935408039	0.987710014	1.163279085	0.955189416	1.037211582	0.897773434	1.254831925	1.328452915	0.884500381	1.15531552	1.10687003	1.055913541	0.967059281	0.910408619
1623687_at	0.600079502	1.515924224	0.781434998	1.158656992	0.963122988	1.065092618	1.381547426	0.925023451	0.964831237	0.977414221	0.533383532	0.573914238	0.85943212	1.10156283	1.159727376	1.084821292	0.395850592	0.72666088	1.203020804	1.069049238	1.832479186	1.075987921	0.77094177	0.66955606
1623688_at	0.922914391	0.752090076	0.943368005	1.024981223	1.46254886	1.148183648	1.001250289	1.003593941	1.040162948	1.410094134	1.386308611	1.460507212	1.112721805	1.057390461	0.460205201	0.607215076	1.227132788	1.405935931	0.700818449	0.757894887	1.017157451	1.053522426	1.146749879	1.002340725
1623689_a_at	0.923297696	0.996102629	1.439930214	0.842339091	0.908075289	0.876230942	0.963692479	1.099369575	0.955634376	0.867036728	0.988334505	0.933492778	0.910849996	0.856126687	1.066706478	1.303722963	0.926910209	0.859476385	0.927609308	0.818200268	0.877270522	0.944510966	0.909243313	1.140788789
1623690_at	1.180283777	1.067490022	1.038416797	0.945940165	1.080182517	1.000703713	1.177830289	0.996432187	0.954819321	1.337504553	1.219952908	1.363564031	1.415874237	0.934831845	1.885318539	1.305261918	1.105662585	0.875728884	0.875722528	1.44439864	1.096357527	1.117718579	0.849616215	0.84598961
1623691_at	0.983915955	0.990799214	1.119044214	1.03906893	0.979759509	1.058623511	1.019946301	1.011157684	0.994711569	1.099136412	1.090735347	1.018196393	1.088225291	1.049798646	1.046788128	1.025418886	0.993052821	1.059547314	1.060534673	1.020839525	1.007702204	0.933495368	1.03792083	0.991383255
1623692_s_at	0.822967592	0.784347473	0.732198025	0.831202067	1.167026004	1.012701704	0.925585385	0.895280901	0.939230607	1.090373644	1.003990466	1.024156554	0.943559995	1.056543968	0.523360179	0.601591249	1.049238533	1.3470356	0.712239542	0.869959762	1.086039839	1.020085936	1.094120241	0.967259115
1623693_a_at	0.840882307	1.425473817	1.062774567	0.96587714	1.119594646	1.08995523	1.23343168	1.133074376	1.091086446	1.136567746	1.233769609	1.110137634	1.079133476	0.994199004	0.899527738	0.847639493	0.589896705	0.697451607	0.862702536	1.061214992	0.921215547	0.899793305	0.883677019	0.918635701
1623694_at	0.893565733	0.733849218	1.359643971	0.959409321	0.981152726	1.110425253	1.007840917	0.956128419	1.135007961	1.129982133	1.294661546	1.213054189	1.145812873	0.924367942	0.964879003	1.267669705	1.21764214	1.259615626	0.977838919	0.761143853	0.872801186	0.936966261	1.101786238	0.948689821
1623695_a_at	0.777356102	0.71184556	0.777837616	0.802571186	0.917804587	0.941952715	1.031405329	0.840081352	0.952801826	0.852409091	0.88593912	0.847989831	1.160305624	0.877914223	0.780590241	0.912997582	1.092029151	1.233293107	0.874446693	0.854975146	0.962153123	0.957164903	0.913271135	0.814501659
1623696_at	1.148127534	1.26653203	0.908864283	1.032344593	0.902586151	0.971676785	0.915981948	0.979099608	1.181307872	1.055102612	0.958893831	0.952200208	1.027219161	1.298624587	0.886615019	1.04289315	0.90651283	1.025338922	1.143762944	0.850149432	1.10033309	0.993019433	1.060803423	1.068907101
1623697_s_at	1.009825865	0.983951938	0.951484968	1.206832562	0.980484772	0.94026446	0.93071445	0.875303516	0.919124367	0.84548534	0.817924482	0.849600276	0.864835951	1.26154898	0.839915842	0.865050664	1.026295926	1.282124595	1.230852938	0.970944104	1.033696091	1.03872704	1.010260945	0.940464088
1623698_s_at	0.892940261	0.731726503	0.967118816	0.919208155	1.035697454	1.006636279	1.009876501	0.942545187	1.246610935	1.025221518	1.021457813	1.012172004	1.187447998	0.849671756	0.93614078	0.947285847	1.220319692	1.161187619	0.887525745	0.988234737	1.00368464	0.990909258	0.996791467	0.93332718
1623699_a_at	0.758321543	0.771915276	1.247929329	1.063801985	0.779111588	0.869932074	1.159928691	1.541488239	0.723569223	1.124867544	1.185035182	1.194147307	1.106275834	1.067586218	0.947160692	0.427126675	0.982389605	1.383035484	1.365403881	2.217517067	0.949227129	1.007689329	0.749987547	1.328950866
1623700_at	1.009760131	1.386653063	0.872485812	0.986995934	0.862108464	0.935777369	0.878765247	0.880307749	1.021479916	0.784860526	0.86170205	0.912070412	0.863042245	1.159191036	1.297462231	1.085183305	0.728199546	0.835963275	1.144862828	1.195615731	0.910825878	1.058452179	1.064877534	1.001755306
1623701_at	1.107663885	1.338802671	1.058149346	1.027631212	0.967245919	0.907463636	0.855933072	0.889112328	0.96770901	1.00372694	0.933532413	1.000198435	0.985349721	1.113684811	1.100112741	1.128597218	0.827354104	0.831851352	1.062430135	0.974761167	1.075192383	1.071412648	1.060203964	1.038763843
1623702_at	0.982622107	0.777585524	1.02105045	0.735522743	1.013289499	0.977602074	0.813487094	0.835068167	1.177352121	1.194164922	1.017551499	1.083496036	1.612895066	0.998932709	0.750077716	0.749140813	1.263683641	1.2846596	0.725876212	1.001250637	1.173567061	1.064807075	1.201742574	1.026529091
1623703_at	1.118127126	1.265829782	1.003176139	1.25675022	0.846754002	0.992131174	0.977936515	0.891572356	1.155195034	0.830324073	0.884206513	0.833538684	0.768442436	1.127723073	1.14238212	0.963563136	0.883315547	0.890896303	1.484197555	1.185580973	0.939061249	0.942696838	1.014514909	0.911687357
1623704_at	0.902005313	0.923291121	1.062236986	0.877365095	0.973503677	1.172687446	1.218156923	1.250728185	0.966189753	1.143677438	1.051350797	1.313940084	1.259621539	0.849303143	1.135301622	1.278975763	0.976945725	0.919864952	0.901244767	0.887664688	1.08781716	1.249763721	0.962673548	1.02673815
1623705_at	1.071018786	1.209795395	1.025147002	0.91859741	0.907092223	0.99065059	0.857799876	0.876228821	0.901658254	0.806967007	0.845630558	0.89091246	0.856173792	0.968665179	1.283352191	1.133887852	0.88528919	0.800685127	1.012683592	1.131815805	0.954278437	1.053548092	1.154873786	1.021483968
1623706_at	0.799793898	0.781466485	0.991379915	0.875261873	0.990255148	0.713149783	1.220026416	0.76497475	0.456252578	0.722669275	0.825407703	0.881681282	0.518229219	1.094116981	1.119518286	1.171428124	1.023452589	1.400081771	0.883875105	0.955686707	0.875530084	1.068176707	0.584536345	0.627014907
1623707_a_at	1.002690835	0.885903042	1.102476097	0.890447023	0.611063002	0.86237509	1.016903709	1.278980802	0.969769636	1.213522484	1.412601425	1.255364588	1.033098614	1.062452501	0.574463637	0.547688825	1.13182909	1.199287563	1.457209846	1.048886905	0.859069276	0.888689878	0.848040067	1.257720658
1623708_at	1.139876496	0.988167868	1.234608154	1.035351922	1.061558371	0.997618305	1.019559186	0.91292673	0.805867091	1.152760217	1.140567071	1.097771274	0.871217382	1.131758152	0.847412729	0.886351904	1.153525158	1.145309606	0.975313229	0.956068042	1.010690424	0.962478491	0.978480032	0.895413178
1623709_at	0.83501318	1.069733889	0.984071258	0.913624858	0.7878118	1.124123209	1.150667153	0.899089144	0.960257767	1.153614759	1.062017393	1.119022407	1.030632892	0.927459911	1.283972999	0.963760326	0.780580282	0.867000589	1.159699383	1.332253429	1.086248462	1.053676159	0.976931693	0.781363353
1623710_at	1.006710323	0.799815673	1.216012042	0.826934759	1.315512246	1.142170057	1.285696343	1.137371683	1.112254384	0.993009041	0.973180223	0.921183811	0.868318722	0.861509133	1.561086422	1.314100347	1.258677914	1.077134597	0.628602859	1.187950697	1.020375279	0.946570624	0.888366886	0.884634765
1623711_at	1.177066251	1.216718833	0.83493303	0.996500194	1.031512617	0.862207304	0.871922732	0.877833128	0.997466599	0.970279563	1.140721243	1.028225767	1.033968548	1.067391601	1.177687969	1.2951255	0.967410234	0.877270551	0.966057204	0.909323436	0.850584285	0.90138215	0.988857467	1.006778579
1623712_at	1.152106842	1.095851971	0.900827999	1.134775575	1.015535039	1.214021064	1.122327473	1.099474328	1.064657808	1.117311573	1.025977865	0.911685987	1.241096015	1.127429802	1.575696233	1.325486817	1.05133437	1.028815781	1.117416467	1.18876794	1.089021129	0.888602004	1.081699498	0.979637721
1623713_at	1.017086963	0.867465605	0.911161343	0.894835221	0.878345506	1.116092479	1.036546034	1.018094226	1.088413504	0.894238426	0.927241676	0.949982784	0.891093228	0.930079671	1.0077178	1.010163064	1.172481026	1.07218046	1.018773609	0.997579338	0.964407067	1.024525545	1.076741835	0.982198756
1623714_at	1.026239848	1.546984278	1.043096818	0.703283235	0.81779121	1.10598484	1.293292164	1.450211506	0.925927379	1.135480964	1.260106977	1.36323301	1.271535009	0.770672856	0.917196485	0.733292187	0.663380916	0.498177562	0.859978961	1.25079266	0.901098863	1.081839109	0.85517014	1.121333251
1623715_at	1.361827638	1.10737718	1.010984572	0.775411069	1.217823536	0.986774602	0.981538564	0.851338265	1.014461297	1.192117435	1.114956036	1.094840141	1.118867943	1.414185118	0.878058225	0.991974415	1.229777589	1.277058209	0.636718741	0.885162169	1.069205777	0.981958127	1.005334521	0.867350807
1623716_at	0.956255252	0.905604582	0.859598244	0.848395828	1.075391902	0.963069627	0.934579264	0.950555353	0.933598469	1.041633208	1.094374374	1.12400875	0.892337812	0.951071786	0.920243657	0.947712932	1.055930227	1.050206463	0.788917814	0.971015194	0.951807016	1.027078829	1.030484693	1.017094418
1623717_at	0.964290572	0.607854199	1.518288777	1.098942485	0.718935254	1.161396883	0.993163307	1.005250387	1.045009998	1.127876334	1.28404413	1.120115448	1.005184635	1.089636659	0.924446062	0.776611566	1.586384653	1.79259543	1.528569477	1.19035835	0.87837817	0.872334074	1.169391654	1.012170284
1623718_at	1.157445307	1.183692549	1.054655158	1.066174653	1.161903201	1.005592662	0.901157899	0.913123976	0.990362234	0.89391013	0.941410919	0.869737056	0.995661776	0.975440757	1.076305883	1.248809787	0.977825963	0.824065977	0.917610565	0.86186535	0.94954298	0.923865486	1.115889527	1.013278558
1623719_at	1.094885912	1.257720279	0.968972662	1.039352649	1.004275572	0.986405149	0.927368722	0.946508857	0.943366475	0.874259886	0.900354194	0.8572255	0.860631521	1.093524371	1.119795412	1.217988188	0.870532129	0.869449582	1.034927742	0.919381175	0.971017731	0.952098081	1.063660145	1.020639186
1623720_at	1.150841268	1.273873706	0.955708078	1.219403814	1.011300304	1.001370315	1.004563248	0.991192449	1.016963308	0.864401554	0.821967689	0.824040296	0.90803216	1.147373492	0.983071455	0.962655593	0.903418654	0.900696424	1.205778154	1.021207857	1.051624735	1.002521519	0.996821571	0.986689938
1623721_at	1.240143587	1.115479813	0.880890926	1.347110705	1.047511213	1.125560697	0.929188514	1.014938568	1.068882556	0.845365304	1.037329846	0.965022343	0.868712458	1.011548826	1.12700934	1.180419995	1.111757982	0.906828446	1.286010773	0.954752838	0.814943585	0.930294589	1.21133729	1.092284883
1623722_at	0.973593977	0.716070091	1.304218706	0.921497446	1.151754304	1.219146103	0.931904077	1.020987821	1.138280064	1.415888632	1.162308291	1.236949217	1.250201318	0.765205172	0.559436237	0.603246585	1.359635025	1.068617697	0.800081616	0.927375721	1.218169606	1.064217839	1.308231322	1.095593254
1623723_at	1.032517864	1.097424006	1.011991765	1.110218585	0.974580957	0.945554874	0.974383842	0.891582119	0.93680597	1.032130683	1.010924267	0.953447819	1.005916549	1.0332544	1.059754448	1.122650185	0.940855912	0.941527062	1.139175331	0.943975659	1.020977256	0.943144655	0.97041313	0.915021453
1623724_at	1.355918027	1.010697978	0.991152719	0.805308415	1.15413853	0.812815947	0.903897751	0.755016406	1.186907998	0.891010237	0.677637432	0.813334559	1.200907646	1.017617086	1.097893726	0.919696646	1.341565983	1.00684587	0.697757153	1.193756365	1.314877536	1.200250341	0.899234395	0.835289616
1623725_at	1.124077109	1.220671881	0.919948134	1.117110885	1.244721352	0.863008537	0.803378807	0.797432399	1.017514171	0.907818929	0.942459238	1.023962744	1.031830077	1.150824587	1.136506754	1.266224218	0.920867537	0.942779632	0.897478687	0.897555692	0.963244767	1.086479609	1.074223678	0.992598251
1623726_at	1.149257172	1.206370753	1.049725175	0.921849425	0.82736978	1.061634374	0.925270797	0.93777976	1.020021122	0.980435961	0.888178505	0.929436082	0.78505274	1.230673691	0.77391841	0.855511443	0.952656693	1.020145497	1.114192769	0.904626602	1.103872651	1.046451898	1.147376939	1.013519246
1623727_at	0.967492229	1.012363671	1.049210708	1.176327182	0.917831984	1.09279279	0.930503616	1.022478983	1.097883789	0.957260761	0.9435763	0.942756977	1.028355906	1.026169491	1.252252724	1.716454689	0.955676559	1.013637214	1.281636728	0.729557694	1.014502761	0.999131683	1.174410042	1.098844718
1623728_at	1.180675395	1.031700971	0.918776013	0.899099881	1.114633023	1.061041658	0.861440029	0.844459121	1.373065979	0.95207608	1.015048959	0.929051087	1.202305527	0.804923626	0.82845586	0.639887594	1.144396902	0.78019082	0.806633092	1.294689674	0.937960747	0.915277118	1.231706934	0.980287765
1623729_at	1.121457385	1.076919601	1.064877452	1.214362282	0.895592416	0.848417921	0.821909911	0.793117214	0.934662423	0.631509959	0.757014405	0.697963108	0.657474687	1.130482538	1.242342843	1.150362012	1.041356647	1.049737173	1.355931851	1.079958161	0.834211284	0.921994487	1.032251722	0.964968549
1623730_at	1.052047687	1.041777884	0.886884157	1.111666908	0.994222008	1.011222673	1.00339002	1.039599717	0.996698839	0.829872964	0.87626114	0.833290574	0.929277392	0.982033288	0.982830273	1.097348728	1.009857958	0.942651311	1.118127439	0.895640782	0.947061242	0.950961461	1.007806189	1.03608736
1623731_at	1.01883344	0.957830222	0.943535417	0.993963355	1.111534786	1.25474553	1.194086645	1.011666945	1.186074828	1.007545093	0.987451784	1.092016245	0.969603727	1.041628376	0.709922667	0.990222722	1.063688967	1.087487482	0.894226044	0.716932313	1.020348648	1.105893232	1.0507994	0.847230768
1623732_at	0.58394417	0.706440127	0.803681119	0.789698602	3.118706318	0.641744171	0.72486538	1.851515004	2.020045801	0.877641873	1.148334483	1.001024409	1.030478652	0.484055274	0.686932982	0.977510367	0.826601078	0.685203537	0.253213519	0.702737286	0.764273725	0.871718497	0.885328763	2.554288084
1623733_at	1.002574364	0.913641863	0.989538301	0.814484637	1.386941446	0.821530016	0.917071551	0.761650871	0.857523827	1.121466473	0.978266281	1.195317578	0.812106871	0.935470693	0.819726336	0.942743737	1.097338469	1.023892107	0.58725236	0.869511304	1.146381609	1.221873431	0.895818887	0.830525023
1623734_at	0.972140636	1.094975786	0.950390743	1.060625139	0.988141319	0.911615809	0.924501824	0.855048605	0.959825219	0.947154082	0.91858234	0.937012652	0.879934424	0.999513073	1.132172307	1.090083283	0.887819301	0.912817513	1.073353698	1.038610833	1.03110417	1.020063864	0.986061666	0.924874979
1623735_at	0.990982247	1.333662195	1.174592691	1.221593181	0.838327866	0.926187212	0.900914221	0.82485577	0.938090887	0.748853673	0.807083588	0.802273005	0.790868788	0.968234022	1.145286507	1.269165272	0.743053414	0.725996452	1.457178307	0.902393512	0.927851446	0.994039549	1.028052605	0.915576368
1623736_at	0.968900658	0.753833399	1.278969335	0.876728932	1.071398956	1.153017397	1.38246659	1.311940048	1.042158154	1.384105413	1.303178181	1.580472308	1.695460852	0.81739205	1.144447171	1.024060524	1.28529813	1.084313923	0.818302955	1.117558136	1.062099898	1.212782972	0.834029122	0.948984994
1623737_a_at	0.932820648	0.977071626	1.05334814	0.954329843	0.906307179	0.974029955	0.997528007	0.952840411	1.02572793	0.974603103	0.898148134	0.956955646	1.014430501	1.049082472	0.999947655	0.937982151	0.954710609	1.073700682	1.052987183	1.066062563	1.085125121	1.065476406	0.976443717	0.955201662
1623738_at	1.077436148	1.008809872	0.958984522	0.969484717	1.022238147	1.072711643	0.967863942	0.999383015	1.055329054	0.926772503	0.908711595	0.852161719	0.928048819	0.9206809	1.068987179	1.031720482	1.068026967	0.912640653	0.948394187	1.036120924	1.019875291	0.937769171	1.108328967	1.032565604
1623739_at	1.008002158	1.032931222	1.097094311	0.963710282	1.25310448	0.973740853	0.918378467	0.917217224	1.114052863	1.065094846	1.088622148	1.153842129	1.282914719	0.895823824	0.785106093	0.98769349	0.975865708	0.867263769	0.769058205	0.794888396	0.978388001	1.059910577	1.060282757	0.998735551
1623740_at	0.629050344	0.848712123	0.744201317	0.876669092	0.878729398	0.977602325	1.152045773	0.97065137	1.013271718	1.000690228	0.839958795	0.919262398	0.941477121	0.783667771	0.941874757	1.012589892	0.74118223	0.923361113	0.997655357	0.930164092	1.191356331	1.094413682	0.848579412	0.842545837
1623741_at	1.028968984	1.293666441	1.079888943	1.047779349	0.925934047	1.083689102	1.031067497	1.009232388	0.970262022	1.038635316	0.996532803	1.053314692	1.023729532	1.138756528	1.187431788	1.746391069	0.795389717	0.880255135	1.131591771	0.679934643	1.042248998	1.056979448	1.051036042	0.978822813
1623742_at	1.020529182	1.133559393	1.085854983	1.337068835	1.451244471	1.110689742	0.904311171	0.887509291	1.073678763	0.892010441	0.837343273	0.887230078	1.180352779	1.06485436	0.563691957	0.569023919	0.90028735	0.939390001	0.921325705	0.990629635	1.065286447	1.059577484	1.228216324	0.981420245
1623743_at	0.902770249	0.828128687	0.889321156	0.81236134	0.926751232	1.105447337	1.369926191	1.267074558	0.879509498	1.156672081	0.97250935	1.205480651	0.786270019	0.816637226	1.366662742	0.779576628	1.090132807	0.986123581	0.876568935	1.753083267	1.189368597	1.239556874	0.80693934	0.924921771
1623744_at	0.956379453	0.862886056	1.002457889	0.818755574	0.844700006	0.948002245	1.075896332	0.851926583	0.887523614	1.241527179	1.036580248	0.954557507	1.375261378	1.10349537	0.924290991	0.972638292	1.108349643	1.27884251	0.969285625	0.95029262	1.197714486	0.920871788	0.881127872	0.791829619
1623745_at	0.925220258	0.684762332	0.833350386	1.18672262	0.708545718	0.892197405	0.949012875	1.172951873	0.963994014	0.917352765	0.961469419	0.859467323	0.904088665	1.020509111	0.874013027	1.462256136	1.351155306	1.490311402	1.674870922	0.597715411	0.954115385	0.893910202	0.940132034	1.235970453
1623746_a_at	1.024072634	0.77062046	1.401778339	1.058287064	1.081572226	0.970853808	1.069610611	1.093224342	1.036956189	1.242475003	1.304690612	1.132529556	1.120386008	1.003671711	1.186855663	1.236744572	1.328893647	1.302420274	0.978471006	0.959661106	0.952313899	0.868044535	0.907670323	1.022076942
1623747_at	0.87292992	0.784743804	0.912923105	1.124348603	1.116872929	1.053718421	1.172829143	1.013548701	1.12730877	1.213696226	1.067083524	1.00811075	1.097206665	0.838039277	1.075142669	0.964344824	1.112375677	1.067914487	1.006693397	1.114894426	1.137395714	0.944734623	0.89844154	0.864191265
1623748_at	1.000105592	1.061196111	1.000366137	1.114674272	1.004544333	0.971623578	1.034691307	0.894290631	0.967373285	0.919890074	0.933444467	0.991382711	0.989089591	0.843152926	1.085175763	1.337209486	0.942432394	0.794530735	1.109631735	0.811522633	0.985479165	1.062069299	0.939046817	0.864306702
1623749_at	1.180313211	1.412680519	0.904553033	1.212508325	0.98852143	1.019954359	0.953313314	0.978666559	0.973427336	0.787196594	0.737248992	0.757881644	0.898035809	1.18613844	1.144751776	1.005342411	0.835513193	0.839636722	1.226587799	1.138668541	1.06774862	1.027986002	1.069904662	1.026594872
1623750_at	0.97585301	0.999881297	0.905379547	0.910000071	0.944558994	1.087937223	1.076769806	0.979169182	1.089106408	0.818103637	0.788435319	0.774592458	0.717280866	0.890729737	0.947022854	0.760563304	0.975968861	0.890835482	0.963412637	1.245159803	1.037629361	0.982442617	1.010371221	0.909357949
1623751_at	1.101137896	1.255157532	0.965892906	1.040780973	1.034860868	0.972900242	0.890357665	0.920296858	0.99865987	0.929725114	0.945789401	0.957107059	0.930309147	1.001187355	1.181291069	1.164859569	0.877290593	0.797658723	1.005720677	1.014105992	0.983014942	1.011966361	1.092707213	1.03362603
1623752_at	1.303766526	1.162385383	0.867649255	1.093010124	1.004511412	0.998670232	1.121627806	1.104564663	1.049937108	0.890296731	1.049323684	0.901008004	0.852081088	1.070339057	1.113739549	0.969214582	1.12163018	0.920812558	1.08810125	1.149115552	0.848448143	0.858655931	0.890375779	0.98478716
1623753_at	0.957156633	0.990027269	1.11389665	0.942929386	1.048032096	0.899847457	1.234512786	0.984178468	0.884587452	1.316050625	1.180209807	1.123522185	1.086478984	1.012364996	1.297239907	1.281914383	0.966798252	1.022562739	0.899714226	1.011955185	1.115098872	0.951968183	0.728908982	0.79722015
1623754_s_at	0.979790819	1.055501134	0.812960676	0.907677407	1.009504132	0.994565564	0.928426377	0.934537047	0.988168939	0.984856785	0.99863265	0.992359397	1.035715159	1.007154988	0.936363029	0.971041537	0.92827074	0.954196027	0.899131938	0.964287307	0.986205273	0.993718158	1.071237944	1.00658175
1623755_at	0.730896731	1.001044331	1.322561245	0.939887341	0.907702354	0.961377051	1.065788738	0.950837098	1.008030366	0.958494429	0.927844639	0.96337391	0.932424531	1.023191559	1.167322935	1.068846304	0.730134229	1.022124122	1.035457644	1.092133574	1.033033322	1.038292263	0.902033411	0.892144065
1623756_at	1.256319386	1.410337151	1.057410824	0.729658009	1.532309741	0.794546699	1.277310042	1.667539389	1.170879478	0.958999146	0.917802904	0.979300318	0.941914065	1.189260789	0.38371171	0.45273925	0.890793655	0.843245736	0.476181799	0.847533565	1.044885718	1.067005032	0.622046859	1.305508712
1623757_at	1.128298856	0.896759723	1.249792998	1.158576318	1.062698344	1.136181154	1.300860234	1.49559527	0.517119532	0.927570367	1.007219278	0.91631573	0.300398622	1.242073202	1.679817394	1.215138141	1.258195285	1.385068006	1.090221251	1.382408582	0.920921975	0.909748005	0.873407553	1.149697124
1623758_at	1.082564095	1.126776165	1.056109623	0.735118111	0.923109876	0.942296509	0.971178585	0.892461252	1.004968846	1.294522655	1.196545055	1.302357306	1.076559375	0.977114741	0.864150085	0.975774169	0.960762331	0.867177325	0.796349525	0.885604592	1.081883754	1.088431481	0.970260797	0.918946593
1623759_at	0.744822793	0.743186179	0.970313361	0.979496866	0.87101399	0.894999855	1.241750059	0.816506605	0.678362559	0.863843549	0.828806491	0.678972246	0.579738597	0.951623753	1.48345409	1.253036605	1.002202158	1.280464814	1.124547799	1.183887273	1.042274112	0.819216854	0.720756845	0.65754505
1623760_at	1.029505206	1.076349256	0.937121922	1.235702378	0.844952885	1.088682956	0.9645505	0.946033427	1.028936806	0.801558585	0.741886164	0.78310899	0.805968575	1.194409608	0.854894064	0.820145197	0.956478764	1.109685914	1.462451222	1.042369164	1.080433392	1.055564893	1.128694616	0.980802381
1623761_at	0.928765195	0.685119513	0.657831089	0.847378498	0.946018944	1.044194727	1.236845608	1.387419639	0.857916146	0.847256728	0.804369267	0.843481558	0.645762394	1.061473176	1.586532656	1.204446303	1.35562508	1.549325563	0.895731003	1.317229878	1.053318125	1.048624795	0.844240154	1.121740361
1623762_at	0.69864571	0.813035787	1.119890779	0.924560512	0.993413532	1.096944697	0.924050181	1.006483216	1.067054081	0.929654198	0.880451834	0.94994511	0.73176066	0.943930054	1.203037282	0.865950941	0.859304992	1.160994472	0.930690475	1.38926725	1.055883084	1.078929106	1.187105115	1.089208397
1623763_at	0.985571611	1.175200937	0.88073353	1.019680012	1.048804712	1.029270245	0.996915759	0.978006934	1.165978326	0.874997969	0.967014085	0.834978063	0.732072345	1.242827694	0.899533384	1.071712841	0.838640934	1.057544846	0.972230578	0.839341799	0.904845113	0.863460083	1.032454584	0.981032676
1623764_at	1.053415066	1.088873178	1.012869342	1.115359115	1.106676881	1.069763425	0.974516894	0.940789241	1.041591325	0.840718258	0.874622556	0.841853505	0.932292765	1.105752528	1.104111987	1.016029706	0.967435959	1.015501667	1.007845319	1.086692624	0.961235509	0.962533494	1.097737179	0.965390387
1623765_at	1.412652243	0.501640919	0.542823734	0.982521778	0.426464723	1.078682208	0.941338021	0.835066166	0.926534343	1.330251173	0.994864908	1.145727314	1.016755766	0.481948116	2.00675614	0.680521418	2.816062626	0.960743229	2.303875854	2.948850819	1.337117394	1.151641097	1.145903154	0.887105532
1623766_at	1.187311443	0.824903696	1.170694127	1.086802447	0.939870499	0.985287341	0.94658814	0.970615689	0.977827331	1.064374415	0.93629018	0.86522881	0.987618366	1.068067108	0.959887348	1.030219494	1.439333403	1.294777941	1.156332121	0.931730911	1.13679972	0.924103262	1.040882829	1.025383319
1623767_at	0.703327219	0.659114549	1.105203845	1.220888556	1.087746584	0.904398454	0.926584129	0.819972816	0.743687634	0.849308644	0.819857085	0.846477397	0.642196344	0.93297929	0.912740815	1.247575224	1.067078886	1.415504015	1.122401645	0.731611848	1.035922796	1.032469453	0.976056492	0.884941572
1623768_at	1.034102814	1.112484204	0.922865956	0.998536118	1.082435447	0.973615231	0.889662561	0.876348456	0.935073363	0.962150186	0.981139857	0.91263335	0.965132662	0.979625888	1.001537461	1.024864383	0.929543818	0.8805751	0.922490224	0.977239016	0.980645296	0.930176614	1.09436462	0.985034657
1623769_at	0.801062846	0.76802935	0.77557707	0.791547841	0.840880986	0.819979252	1.207584916	0.793373151	0.587680383	0.821146471	0.804521667	0.929707762	1.076765411	1.203370366	1.472459155	1.163308434	1.043010721	1.566828619	0.941331596	1.265751293	1.02066421	1.155603136	0.679024093	0.656991604
1623770_at	0.591954386	0.670724207	1.264474168	0.758712816	0.799089143	0.840560174	1.024205299	0.906004608	1.074816716	1.305233578	1.126657522	1.344170526	1.527993321	0.716970896	0.905157361	0.922412011	0.882560044	1.068950381	0.949472061	0.981293988	1.158500745	1.193060446	0.820695007	0.884592776
1623771_at	0.990556772	1.00095821	0.886539875	0.862512256	0.878230969	0.891369615	0.991306817	0.801753209	0.929437675	1.157112603	1.111705031	1.079496089	1.288244629	1.036925901	1.108268741	0.998545399	0.989608519	1.03593326	0.982101845	1.109883179	1.040844982	0.971027439	0.899186407	0.808784118
1623772_a_at	0.858225865	1.112596516	0.865947474	0.728507904	0.739422696	1.135800385	1.04602491	1.066428442	0.892558759	1.125334623	1.246826568	1.067416549	0.82626923	0.914030853	0.686945816	0.747880521	0.771372059	0.821529494	0.985238765	0.918523476	0.902559066	0.856106676	1.08582537	1.01950578
1623773_at	1.026589322	0.948500282	0.93293422	1.003844069	0.941068939	1.179895684	1.184767065	1.100445969	0.982473809	0.949486177	1.137950343	0.960702871	0.656814532	1.396280234	1.124925423	1.101010833	1.082328958	1.472092587	1.066706197	1.021720576	0.834382786	0.844239713	0.995888322	0.928828967
1623774_at	1.02968924	1.089209237	0.986877527	1.004430022	0.978770196	1.029292559	0.997923008	0.988813821	1.094680968	0.923631502	0.959825407	0.936508907	0.96257485	1.115370671	1.25396662	0.984843503	0.945354854	1.024018741	1.026216394	1.273264855	0.962291158	0.975707561	1.031434841	0.990871854
1623775_at	1.047381246	1.009575713	1.013786582	1.214392017	1.184304151	0.886225046	1.042310111	1.027707106	0.99931467	0.754301769	0.732178837	0.851323299	0.905066035	0.911466649	0.625735628	0.944388165	1.037446951	0.90282149	1.025405523	0.662583089	1.030215202	1.162725902	0.850250839	0.98598977
1623776_s_at	1.086016675	0.997255277	1.107682402	0.568008809	1.421024482	1.049703704	1.348425043	1.084212111	0.788726984	1.040266082	1.079454535	0.988541925	0.970744991	1.014671803	1.172735421	1.577335004	1.089005693	1.017464461	0.399717821	0.74349166	0.96369606	0.915779121	0.778466485	0.804058125
1623777_s_at	1.022457607	0.805785928	1.551821816	1.013918327	1.035102889	1.124516979	1.217909769	1.037768481	0.689523401	1.263978765	1.184609201	1.140459553	0.696142739	0.984713944	1.329434859	1.179958488	1.26889484	1.222054034	0.979533859	1.126679347	1.067000631	0.962730622	0.923317152	0.852089792
1623778_at	1.19163265	1.09599273	1.017748266	1.117476237	0.953063751	1.000157022	1.071888544	0.972516029	1.043919947	0.924547126	0.900029817	0.973108018	1.042527802	1.030791844	0.816988376	1.039924825	1.08726328	0.940509746	1.172509432	0.785622534	1.027240552	1.081195312	0.933079309	0.907292119
1623779_at	1.094368188	1.14263698	0.943501532	0.939430037	0.856870889	1.061210613	0.931151561	0.918635069	0.925480122	0.8130889	0.938888988	0.92163179	0.810082172	0.808266046	1.203076914	1.058608533	0.95775667	0.70736906	1.096349577	1.136470071	0.866011755	0.981619554	1.139675491	0.98655805
1623780_at	1.057290565	1.209134984	1.012807151	1.193070816	0.914288023	0.815336645	0.773674923	0.79622873	0.827573911	0.783982424	0.760815591	0.753341993	0.754085479	1.234841541	1.116306179	1.185642542	0.874418968	1.021260288	1.304917909	0.941520011	1.030449997	0.99017686	1.053849131	1.029151529
1623781_at	1.084583226	1.131059383	0.889150053	1.15325653	1.079306983	1.086898156	1.089453157	1.019095449	1.107581689	0.785600144	0.834924738	0.827199474	0.879689407	1.00744235	0.933010047	0.919534759	0.958909181	0.890706859	1.068515768	1.014654463	0.940923305	0.990747353	0.997654786	0.935419245
1623782_at	0.876313062	0.856923242	1.270355343	0.68327652	0.94894169	0.998288604	1.022760738	0.994417856	0.9266731	1.343099648	1.302720569	1.393218001	1.188346441	0.894083097	0.828133473	0.858616065	1.022627254	1.043364275	0.720040576	0.964497995	1.030995963	1.06946803	0.976072474	0.972287867
1623783_at	1.095761445	1.03488602	1.220081224	1.006684497	0.914927832	1.006203504	1.041098339	1.382979678	0.990850544	0.854430761	0.9205549	0.778807484	1.048164864	1.029921162	0.870674739	1.061674514	1.058823314	0.995202507	1.100288417	0.820095733	0.928169262	0.846019595	0.966482672	1.328385251
1623784_at	0.776756966	0.77449783	1.256236916	1.435434293	0.773001333	1.039342623	1.031706769	0.998931627	1.14761193	1.051486871	1.132318306	1.021247331	0.890568773	1.17954849	0.93764682	0.919012998	1.002916904	1.522984887	1.856962247	1.020275907	0.928614211	0.901908346	1.007401187	0.968232115
1623785_a_at	0.820470791	0.860754651	1.246051891	0.819289314	1.271498868	1.182239617	1.011994698	0.956347319	1.286801304	1.35640854	1.320414366	1.440308304	1.08528291	0.764658485	0.708537147	0.797548284	0.953199369	0.888358237	0.644349228	0.888394046	1.027259756	1.090800237	1.168227086	0.945012184
1623786_at	1.3149228	1.326008483	0.938753423	1.141147651	1.049603775	0.961849683	0.92833388	0.934920245	1.071448046	0.76622256	0.800657261	0.797845097	0.774984594	1.16484458	1.113749129	1.120895523	0.99163981	0.878459373	1.087217556	0.993624389	0.956991958	0.99648768	1.036103177	1.007094823
1623787_at	0.990703369	1.101809533	0.727938252	1.133355032	1.092715288	0.967163222	1.292479676	1.081649522	0.787233495	1.010788007	1.093938629	1.276856167	0.899385027	1.677767349	1.551672972	1.601110586	0.89916028	1.522738095	1.037191521	0.969122923	0.923989683	1.167210055	0.748300527	0.836879327
1623788_at	1.045409194	0.966826217	0.944268253	1.061781277	1.105996481	1.076509925	1.119728303	0.961587548	1.002855605	0.95765779	0.88299636	0.958969563	0.999834226	0.99840792	0.995538324	1.14149149	1.081279319	1.032665336	0.960022293	0.872138192	1.08455463	1.086040223	0.9614028	0.858768637
1623789_at	1.03817365	1.133981446	0.90543396	0.939899407	0.924259535	1.042307103	1.075359629	0.950159677	1.06222906	1.046006006	0.94589386	1.020382605	1.032457685	1.00315502	0.913762048	1.176722568	0.915512025	0.884630894	1.016921515	0.776531421	1.105838668	1.07874958	0.969263747	0.883573877
1623790_at	0.771269923	0.488840952	1.065388081	1.014813123	1.361406841	0.810882423	0.938084834	0.917287161	0.655294087	1.024775346	1.023529355	0.86126151	0.566008842	0.475968604	1.626470328	1.605151323	1.577752273	0.973667616	0.745415032	1.013281617	1.001217348	0.841462442	0.864402017	0.977829647
1623791_s_at	0.930065962	0.826175946	1.030348831	1.146583078	0.800172519	0.945709817	0.943187178	0.933905371	0.984944633	0.908032731	0.891089727	0.92481446	0.770527602	0.892795852	0.914190447	1.014474319	1.125748051	1.080636463	1.43291984	0.901146958	1.019013803	1.037846619	1.002674589	0.990159104
1623792_a_at	1.033926377	0.991345977	1.183416222	1.177845602	1.173267944	0.9869198	0.985882682	0.881262444	1.114056738	0.980819905	1.046885521	0.941087845	0.979495525	1.073365049	0.97737149	0.957559644	1.042952108	1.082735063	1.003901631	1.020689934	0.93689318	0.898940549	1.001051969	0.893881656
1623793_at	1.032987279	0.921195871	0.95969428	0.917416693	0.91168794	0.980942233	1.078699939	1.056481913	0.889760685	1.060264858	1.187547391	1.19388336	0.992482034	0.989496659	0.685798935	0.901981884	1.121354656	1.07414361	1.006283677	0.760324511	0.892818986	1.00533534	0.909374514	0.97940296
1623794_at	1.146290474	1.226751619	1.128428761	1.244258592	1.599512769	0.996059223	0.951472331	0.883370933	1.113167963	0.83228231	0.953158085	0.89450094	1.140360351	1.231215114	0.887564947	0.873697042	0.934411218	1.003638467	0.777898505	1.015872671	0.873183916	0.938460214	1.046860945	0.928425246
1623795_at	0.927709432	1.048034184	0.999299884	1.054634413	0.945028413	0.987315811	0.960553308	0.905922267	0.969353599	0.805105227	0.857603861	0.788453131	0.774460919	0.929655417	0.993644236	1.05762877	0.88519005	0.887046846	1.115981697	0.939501898	0.938784518	0.919367516	1.027861549	0.943125446
1623796_at	0.681730185	0.556992311	0.945253234	0.80854387	0.485554845	0.932857249	0.858869707	1.035128768	0.970121424	1.318931895	1.197567078	1.282218993	1.229400044	0.855629706	1.364858763	1.296691033	1.223949005	1.536160713	1.665195762	1.052570526	1.101342814	1.070686575	1.086145246	1.205222119
1623797_at	0.948001108	0.837124603	0.825684512	0.83089227	1.03933609	0.941927493	0.887307889	0.852066644	1.050094921	1.278314741	1.240930503	1.294707752	1.132622054	0.952399225	0.880073928	0.864947296	1.132449225	1.137703062	0.799445221	1.017488502	1.030125973	1.043336229	1.061556541	0.960282959
1623798_at	1.159145303	1.112140043	1.393570645	1.237629031	1.451011317	1.046846913	0.898146454	0.878300776	0.880356639	1.250350115	1.388608266	1.176451591	1.20599322	1.229341233	0.586089377	0.748358632	1.042265595	1.105383482	0.852942369	0.783166454	0.900434015	0.847216324	1.16556371	0.977903739
1623799_a_at	0.971238447	0.75215294	1.446686293	1.017703136	0.730290624	1.036364326	1.128850758	0.9747148	1.147538758	1.015326619	1.116772808	1.012909755	1.099383005	1.182766609	0.845707785	0.843686649	1.291277871	1.572508124	1.393559087	1.002395601	0.909161301	0.906997151	0.918070275	0.863457631
1623800_at	0.894716931	0.921591082	0.834417864	1.021898131	1.036577219	1.001457867	1.031216709	0.998760918	1.111288983	0.780038672	0.770659476	0.779300521	0.755318712	1.016593709	1.047396812	1.138093682	0.970839398	1.103085446	0.985838886	0.920308081	1.012170352	1.011212533	0.97114201	0.968526702
1623801_at	1.085037267	1.22613989	0.997936669	1.086687049	1.01921708	1.072758489	1.076287827	0.988643795	0.989316328	0.969109199	1.168457686	1.041275031	1.148918826	1.160394338	1.028911031	1.108079216	0.884921269	0.946380057	1.06619784	0.928553677	0.829391779	0.891153393	0.996720823	0.918568221
1623802_at	0.959366163	1.104798665	1.258113568	1.085887529	0.964811474	1.035855829	1.029230916	0.850543184	1.051161982	0.91566294	0.997594479	0.947055051	1.028094683	1.008223535	1.099320019	0.924329922	0.868362891	0.912585766	1.125491931	1.189315624	0.917870898	0.949338706	1.00643676	0.826387131
1623803_at	1.031417826	1.182898101	0.969373765	1.179601472	1.061871569	0.867991948	0.841623272	0.949143464	1.137471406	0.714318849	0.776686007	0.807614208	0.794384329	1.066203346	1.159910311	1.223637655	0.8719414	0.90134843	1.11087019	0.947919759	0.919700938	1.039820725	1.031330734	1.127753349
1623804_a_at	0.886235577	0.933829973	0.984327675	1.159137844	1.034058787	0.897714701	0.893584439	0.778946897	0.916405293	0.866975591	0.917127547	0.876888924	0.798618392	1.017157183	0.752495947	0.713748403	0.949033124	1.089231671	1.120959329	1.054287398	0.94531627	0.95612538	1.004622129	0.871710454
1623805_at	1.146245483	1.212012653	1.2231711	1.119329587	1.075130955	1.060994062	0.769377468	0.781624968	1.070084957	0.773602317	0.780409067	0.786968255	0.754628733	0.996339127	0.913449304	0.804682872	0.945737225	0.822053404	1.041109999	1.135166828	0.991277971	1.008404806	1.379029288	1.015918714
1623806_at	0.944419503	1.135287801	1.035137684	0.776883771	1.171425719	1.031529618	0.837427066	0.854188166	1.206494054	1.156992272	1.121801096	1.262861292	1.278327987	0.864731708	0.53890668	0.589492868	0.83187673	0.761685017	0.663195078	0.914186938	1.031370246	1.125744391	1.231784426	1.020014997
1623807_a_at	1.060489091	1.051580554	0.973920869	0.732441401	0.749047805	1.027583902	0.871376628	0.890384562	1.176573032	1.16400808	1.158913743	1.161765274	1.049605203	1.25692231	0.572011607	0.655646573	1.008471568	1.19526964	0.977829982	0.872438949	1.004395787	1.002460521	1.179264934	1.021813684
1623808_s_at	1.082326076	1.093296763	0.909087683	0.908717683	0.856641473	1.047716862	1.06743205	0.928466635	1.006626432	0.78205735	0.90182304	0.806148392	0.78127214	1.049013617	1.115447159	0.944040365	0.9899655	0.959495768	1.060791138	1.181567231	0.867196018	0.893909732	0.981530264	0.869813338
1623809_s_at	0.941358487	0.885083984	0.823531386	0.811288357	1.279893206	0.905724748	0.872661811	0.833683849	1.083365145	0.985206791	0.874732641	0.955289716	1.136670424	1.066422565	0.906144624	1.022233948	1.063580976	1.204882909	0.633871914	0.88643566	1.126294762	1.092093368	1.037887457	0.955334402
1623810_at	0.996058209	1.186313231	1.128041306	0.702672829	0.887881799	0.882694399	1.237426549	0.923713	0.871804617	0.962883321	0.927404922	0.912461399	0.864807764	0.990915798	1.135069498	1.009302484	0.839624968	0.835290185	0.791403574	1.124607852	1.038255565	0.983886733	0.713330743	0.746479054
1623811_at	1.165939593	1.16425935	0.694308194	0.855189408	0.996694063	0.959892577	0.938493316	0.765119969	1.089109804	0.978849174	0.728239475	0.823558433	1.231253179	1.244316931	1.146743701	0.830068427	1.001443186	1.068762669	0.858025988	1.381505023	1.344130891	1.130889579	1.02280172	0.815264165
1623812_at	0.856529879	0.603244806	1.542008965	0.674992378	0.836997258	0.967086052	1.049301436	0.907952086	0.754360351	1.295822264	1.156739755	1.170123897	1.178681516	0.717044589	1.641507081	1.098351227	1.419871121	1.188646105	0.806445149	1.494519277	1.120236646	1.011570573	0.921647507	0.865291951
1623813_at	0.773787072	0.933920517	0.954842567	0.630756589	0.674090843	0.708633498	1.02353251	0.997367206	1.448533635	0.724144648	0.755693533	0.810187611	1.339507165	0.637889827	0.806329604	0.664710713	0.828536324	0.683023679	0.935714518	1.21305342	0.958251748	1.072111346	0.692340977	0.974436275
1623814_at	0.874118743	0.693784646	0.971763649	0.918602017	0.855065481	0.892073822	0.870531895	0.899136634	0.873990172	0.739217868	0.899711323	0.879491356	0.772258552	0.868929128	0.796129209	0.699270145	1.25992806	1.252447908	1.074306048	1.138514514	0.821616722	0.977526162	1.024745707	1.032858921
1623815_at	1.823147595	1.055909692	1.049446012	0.405710047	0.28623837	0.983764598	0.989159486	0.986371148	1.029177894	0.938632539	1.030058839	0.959401122	0.933660184	1.797795332	0.966375947	0.398531134	1.726613183	1.702603305	1.417385265	2.424844298	0.911241673	0.931404194	0.994545988	0.997181103
1623816_s_at	1.433120979	1.528906366	0.941642823	0.934286037	1.136962364	1.163773961	0.958871755	1.108020292	1.075133314	1.53988765	1.472739497	1.616710567	1.465097227	1.085569803	0.526001048	0.626623407	0.93735039	0.710030272	0.821738755	0.83942132	1.045594047	1.097757323	1.213690939	1.155545866
1623817_at	0.529619983	0.2793905	0.647549562	1.009264777	1.123770701	0.60878866	0.939175583	0.756373683	0.576570762	0.608503736	0.729456615	0.791974759	1.062458513	0.855056099	0.893378251	0.867212482	1.895626314	3.060433696	0.898105616	1.030172269	0.8341877	1.085705089	0.648216022	0.805359186
1623818_at	1.090274898	1.327631282	0.951433159	1.023470618	0.95119453	1.035957714	1.025724171	0.992175451	1.064142072	0.871713131	0.857902568	0.922109943	0.879685693	1.005076734	0.950426671	0.951664387	0.821218144	0.757045083	1.07598455	0.998699419	1.016098055	1.074842269	1.009976896	0.96729265
1623819_at	0.987160601	0.679863963	1.199006404	0.905173749	1.456802965	1.005031635	0.893735667	0.89299743	1.118823174	1.434580076	1.46846769	1.370521426	1.430816161	0.971046608	0.731192423	0.773244468	1.451997244	1.428295453	0.621342605	0.945616106	0.976923147	0.933300362	1.124528954	0.999173987
1623820_at	0.91023147	0.827005931	1.338773451	0.792279451	1.529155176	1.011273837	0.959265269	0.995770289	1.105443612	1.392347632	1.20662807	1.320572949	1.784555145	0.962279229	0.799573335	0.704044715	1.100634754	1.163569925	0.518115796	1.135685445	1.153916163	1.094432478	1.054217087	1.038055188
1623821_at	1.194876237	1.183145778	0.92098104	1.321211618	1.133686096	0.840328722	0.973535459	0.77912346	0.64780669	0.72093442	0.829780022	0.712445893	0.729349792	0.934559632	1.084836134	1.225056653	1.009914635	0.789893899	1.16541221	0.885539564	0.868825955	0.858596103	0.863172178	0.800303115
1623822_at	1.068196996	1.145160476	0.875908367	0.993877979	0.99755836	0.931082958	1.033821642	0.922991964	1.001718621	0.845987704	0.907194335	0.872481653	0.865913348	1.110417674	0.892049105	0.997377789	0.932792407	0.969661194	0.996310612	0.894394395	0.932531952	0.961736223	0.900622429	0.892796133
1623823_a_at	1.02163127	0.941453728	0.990114776	0.99039735	0.837636926	1.083044088	1.058244902	0.97689941	1.03250232	0.946364514	1.193041387	0.979940223	0.878048264	1.785255119	1.0488393	1.250611323	1.08516355	1.896274948	1.182370689	0.838661285	0.793236953	0.821379907	1.02343426	0.923131695
1623824_at	0.650757431	0.519784559	0.778400394	1.379978923	0.57449112	0.933201643	0.927975351	2.076461676	1.067325696	1.120408691	1.043735973	1.134604882	0.707475927	0.844107868	1.192022015	1.013286806	1.251975303	1.623957181	2.402089215	1.176391528	1.073459879	1.087061202	1.00563193	2.237625897
1623825_s_at	1.16186865	0.97856139	1.344655325	0.747842859	3.935373565	1.069768496	0.884204069	0.990253724	1.038809631	1.120182528	1.198754485	1.049925316	1.481633451	0.925799676	0.301352781	0.560898304	1.187323209	0.946082366	0.190030971	0.537268127	0.934455339	0.87584683	1.209866064	1.119937986
1623826_at	0.93772777	0.765821376	1.093773962	0.825722748	1.003977377	1.021280593	0.93995765	0.934297735	1.104034935	1.333676956	1.284077195	1.395406142	1.394564616	0.919606926	0.709174585	0.738037982	1.224473224	1.200811252	0.822451548	0.960891719	1.038626775	1.086699575	1.086517667	0.993978542
1623827_a_at	1.017354659	0.540011098	0.992669866	0.625951402	0.956423085	1.159054139	1.215962167	1.075867923	1.08866303	1.756110173	1.725509342	1.991000428	1.480303882	0.785699597	1.134730138	1.149556449	1.883951389	1.45496935	0.65447124	0.987102581	1.017734376	1.153862445	0.953199179	0.884787333
1623828_at	1.323163543	1.591032129	0.956027751	1.098787951	0.89837446	0.967417433	0.947229253	0.91862004	1.029369532	0.753817919	0.88891924	0.800727803	0.797419133	1.175348871	0.926202467	1.031796422	0.831638481	0.738733586	1.223084583	0.897660088	0.848016203	0.900788021	1.021312877	0.96979695
1623829_at	1.00113003	0.983213295	0.890816944	0.889521432	0.807895365	0.93103726	0.99739205	0.939767337	0.997714459	0.75691148	0.762022595	0.749412447	0.840274574	1.061767318	1.10768996	1.001815595	1.018222633	1.0798952	1.101035444	1.105682488	0.993292698	0.98345174	0.933471708	0.942224612
1623830_at	1.283362783	1.108316858	0.926166037	1.157463713	1.188249784	0.95861123	0.852385772	0.830226884	1.228210885	0.975081437	0.942236576	1.058091183	1.117384559	0.971231778	0.642605121	0.561933073	1.15793852	0.876312374	0.974091247	1.143561666	1.034858402	1.122957027	1.124621342	0.974003686
1623831_x_at	1.505734612	1.993472062	1.255066425	0.954841826	0.89522569	0.964883575	0.609942714	0.668103699	0.876190632	0.844514493	0.622671761	0.65622636	0.84458381	0.970806938	1.616288108	1.20309564	0.755332688	0.486992999	1.066593415	1.343441082	1.356275562	1.053888102	1.581924913	1.095354832
1623832_a_at	1.227533623	0.986649674	1.09112951	1.204844153	0.856129606	1.092367725	1.081528152	1.018377102	1.07819843	0.960835988	0.991239281	1.008353301	0.866690592	1.166699992	0.965187315	0.771987761	1.244143343	1.182486573	1.407315136	1.250262458	0.969327998	1.017265276	1.01002246	0.941609425
1623833_at	0.911268123	0.5967041	1.000430549	1.067258063	0.682016982	1.012134282	1.105282923	1.117759824	1.349614625	0.972722573	1.094616161	0.966731481	0.698137383	1.187992288	1.351569739	1.382312976	1.527169201	1.990923621	1.564855555	0.977759568	0.88864262	0.883169384	0.915724165	1.011288424
1623834_at	0.830109455	0.827764951	0.886460807	0.999486784	0.94947175	0.942675391	0.903882973	0.826381527	1.04029222	0.937563615	0.994270151	1.026003137	0.871256587	0.97372168	1.156532595	0.971989441	1.00283233	1.176326296	1.052676695	1.189861275	0.942966671	1.031915859	1.042917522	0.914257212
1623835_at	1.039828769	1.498842481	0.92548403	1.082419948	1.05365235	0.975358105	0.92458261	0.979843172	1.067118414	0.801610055	0.854361294	0.792747621	0.923325023	1.094001947	1.169430721	1.082290184	0.693754535	0.729897878	1.027302742	1.080514947	0.938256521	0.927883351	1.054917208	1.059768118
1623836_at	0.985865924	1.067339516	0.842417013	0.932330165	1.059458344	1.003354238	1.028924304	0.966218565	0.990002811	0.980916821	0.861630788	0.944569559	0.93496988	1.019634537	0.905599422	0.859916966	0.923666658	0.955304775	0.880006439	1.053124264	1.138442167	1.096257901	0.97514874	0.939056994
1623837_at	0.974576964	0.890011665	1.11666521	0.998138008	1.406111625	1.071762514	0.963932553	0.937473306	1.036510472	1.375202049	1.403312879	1.457450317	1.151778577	0.924586564	0.56025023	0.607161536	1.095015945	1.038847692	0.709856878	0.922736697	0.979968237	1.038578309	1.111864632	0.972550728
1623838_s_at	0.710402288	0.739388194	1.019437315	0.867996696	1.115268483	1.149074958	1.201969602	1.079145344	1.171208823	1.177332514	1.029393465	1.048853568	1.067127927	0.943943546	1.407591277	1.051834992	0.960797446	1.276654879	0.778284968	1.338224424	1.143714774	1.018904436	0.95599336	0.897814173
1623839_at	0.932124786	0.86107886	0.966489183	0.8061344	0.797744926	0.922234104	1.186709465	0.945358928	0.80391666	0.879329429	0.823609607	1.014128675	1.19484305	0.928239718	1.029681747	1.052152493	1.082508036	1.077996176	1.010516487	0.978643071	1.067653196	1.231322057	0.777135543	0.796622051
1623840_at	1.005887218	1.011725333	0.860253097	1.107266759	0.993996563	0.832934216	0.861691818	0.9251162	1.022710534	0.837153014	0.866237997	0.825525279	0.91341067	1.108893966	1.318082567	1.502923476	0.994229546	1.096042502	1.113954314	0.877012428	0.966423797	0.95300054	0.966626582	1.073604484
1623841_at	1.125724617	1.401612196	0.784697607	0.837504833	0.81765726	0.941094053	1.054213337	0.990070279	0.995969898	0.906979182	0.840110995	0.905265283	0.866410057	1.119898741	0.770874922	0.83749666	0.803164114	0.79900756	1.024273708	0.920451339	1.079594467	1.077554381	0.89269792	0.939155524
1623842_a_at	0.622059128	0.742586747	1.288069419	0.974875814	0.961813271	1.067589862	1.067884322	0.935397923	0.782558237	0.895646845	1.103703597	1.129083765	0.734553054	0.958162107	1.244583865	0.966583686	0.837692202	1.290303268	1.013581164	1.287611081	0.811492186	1.022995456	0.999724258	0.875935627
1623843_at	0.961794231	1.000859589	0.865897696	0.871004756	0.950530512	0.994557837	1.072781201	0.927989599	1.079542196	1.096681625	1.047042472	1.095577505	1.182455665	1.067969123	1.089191855	1.074497105	0.960968193	1.067051896	0.916335399	1.013675933	1.04740892	1.046354407	0.927083581	0.865031564
1623844_at	0.81244319	0.718445848	0.980417457	1.11010954	0.856823947	1.067693168	1.000728045	0.945972673	0.851666667	1.148432314	1.128020522	1.026066708	0.97650652	0.752386448	0.905345102	1.03166328	1.130834276	1.047241696	1.295609844	0.877558715	1.018095231	0.909617058	1.066916404	0.945284463
1623845_s_at	1.003392415	0.975024976	0.979509947	0.989189323	0.8866875	0.930074016	0.856318512	0.897928735	0.904913361	0.902821107	0.819332665	0.897733535	0.806628988	0.851804445	1.012317505	0.990855916	1.029094064	0.873623206	1.115600844	1.021659646	1.1018981	1.095688691	1.086130924	1.048591992
1623846_at	1.02563563	1.09614235	1.154137295	0.899630721	0.961193558	1.063095614	1.185808153	1.027779975	1.069717523	1.469362032	1.179385253	1.338969548	1.350602945	1.084059276	1.358896104	1.112198048	0.935677406	0.988976729	0.935951676	1.221811265	1.245871125	1.135311422	0.89651569	0.866733773
1623847_at	0.981351822	0.712879258	0.968313842	0.86875552	1.271934446	1.008590079	0.869096214	0.890798404	1.181765414	1.261122267	1.152875595	1.092005363	1.186943139	0.965894272	0.652446162	0.704046035	1.376603135	1.354919871	0.6830191	0.926709518	1.093892761	0.947201388	1.160504513	1.024970987
1623848_a_at	1.074378776	1.059184211	1.030431177	1.135071373	0.946727816	1.070283368	1.146690583	1.214513025	1.056141642	0.91763031	1.107317173	1.086849874	0.989272393	0.961815683	1.150909987	1.08160745	1.014345535	0.908072149	1.19894161	1.06407365	0.828696901	0.981516317	0.93336719	1.059146245
1623849_s_at	1.090669217	0.960715566	0.784537231	0.95315529	1.055690052	1.007981146	1.120883896	0.984365168	1.303900754	0.978628344	0.888141163	0.898865545	1.266870877	0.986332248	1.181813914	1.192877396	1.13526756	1.026664168	0.90287418	0.990725382	1.101883782	1.012075087	0.899273465	0.878204398
1623850_at	0.941565878	0.957853044	0.999112981	1.098165563	0.986957478	0.97567498	0.983304866	0.940293453	1.078439006	0.827246431	0.819483726	0.808492506	0.716567377	0.995928295	1.026285023	1.005762455	0.982996174	1.039750618	1.112677686	1.020404985	1.009472678	0.986587628	0.992240569	0.956258313
1623851_at	1.249004535	0.868328982	0.726027333	0.824554686	0.904795011	1.159988398	1.475033411	1.068942502	0.824457794	0.957055791	0.811069635	0.775663751	0.574887858	1.305750102	1.407945723	1.561504439	1.438400146	1.503750455	0.91131657	0.901659763	1.179992136	0.956346677	0.786414998	0.724690365
1623852_at	0.785897194	0.747853389	1.106659194	0.913298406	0.682301703	1.243792979	1.102524114	1.562694751	0.811955957	0.976226214	1.042104888	0.981377118	1.177249671	0.978778295	0.140122338	0.163020411	1.050870673	1.308783659	1.338555073	0.859538613	0.936783068	0.941725856	1.128132223	1.417379204
1623853_at	0.642292222	0.590190217	0.977499955	0.819979017	0.980361537	1.077213275	0.896316297	0.914797685	1.106433886	1.256765264	1.298492431	1.259100021	1.358311347	0.624793922	0.877033826	0.987766444	1.08828002	1.058631444	0.836404721	0.887895951	0.967864913	0.969662965	1.201822704	1.02061927
1623854_at	1.182455025	1.351296077	0.974161416	0.974959468	1.028933223	0.965796869	1.014596629	0.955247508	1.101561963	0.883117468	1.063854447	0.98319638	0.979259041	1.070391961	1.082379444	1.151898918	0.875052511	0.792122452	0.947543967	0.939647938	0.830111178	0.924183175	0.951902304	0.941504713
1623855_s_at	0.931694117	0.943298542	0.889330904	0.908751092	1.30776186	0.898015781	0.832147183	0.755386628	1.086959098	1.029377695	0.997550479	1.032824045	1.035413122	1.166353067	0.443922854	0.69576771	0.987698036	1.23646228	0.694890346	0.638033136	1.03190537	1.035360181	1.079154985	0.907756035
1623856_at	0.410235058	0.448768794	1.094780929	1.00537732	0.77136267	0.905327863	0.992146062	1.100638179	0.97597172	1.460432354	2.431715493	1.876381953	0.934698333	0.814642845	1.050453686	1.493887502	0.914134545	1.815284073	1.30337824	0.703167865	0.600576983	0.771628901	0.912494538	1.109350952
1623857_at	0.840808155	0.684178836	1.371200854	0.858495441	1.043215577	1.026376336	0.936988066	0.930805107	1.133155924	1.230455597	1.271485799	1.147530141	1.551359058	0.957801908	0.884552863	0.739930606	1.228930376	1.399929167	0.822931962	1.195453811	0.967730507	0.902511174	1.095399582	0.993401241
1623858_at	0.959782276	1.024780859	0.727248448	0.884985452	0.888756263	0.890545325	1.13173036	0.869157562	0.860615365	1.024417527	0.871941953	0.982457061	0.86723903	0.963368037	1.200006001	1.107276117	0.936573187	0.940072239	0.995757205	1.083745944	1.17486895	1.126745947	0.786888252	0.767989967
1623859_at	1.031193931	1.002279237	0.659371307	0.82161706	1.164694058	0.90381116	0.914382163	0.791409601	1.157755483	1.064397062	0.888771725	0.947376791	1.443799867	0.891986469	1.080183432	0.91916069	1.02884894	0.889958044	0.70543595	1.175184539	1.19760455	1.065939391	0.988439185	0.865512948
1623860_at	1.17466321	1.181058179	1.020132451	1.282899007	0.957518614	0.963347604	0.965106347	0.895527039	0.972651559	0.994950944	1.04647839	0.875794237	0.980527245	0.976399951	1.149054069	0.745550331	0.99458539	0.826716218	1.339816259	1.541215959	0.950761099	0.836896629	0.99817767	0.927905035
1623861_at	1.063995087	0.925452541	0.749937405	0.731732098	0.757654997	0.840881448	0.921835597	0.811613732	1.019316856	0.980081455	0.8842985	0.913964722	1.103936337	1.342489031	0.86585066	0.907545969	1.149702486	1.450629796	0.965785353	0.954057084	1.108315185	1.033547747	0.912181576	0.880432188
1623862_at	0.732659541	0.711069107	1.015173175	0.929011901	0.792148873	0.826445737	0.992513533	0.871884284	1.31717781	0.793963545	0.700992401	0.806228571	1.273084001	0.723345719	1.79141892	1.366717459	1.030363342	1.017265006	1.172774377	1.310745618	1.132627892	1.150124553	0.832679565	0.878460852
1623863_a_at	0.519802687	0.803757846	1.347982093	0.729101755	0.864362772	1.038459148	1.064016287	1.027489775	0.9366751	1.001610405	1.210004887	1.38545152	1.25015278	0.828085219	1.007618384	0.791045512	0.646715537	1.030267043	0.843513601	1.273780547	0.827773851	1.144996631	0.9759805	0.965671097
1623864_at	0.895901443	0.653508579	0.914004379	0.807968899	1.05780041	1.082899437	0.94285564	0.915340354	1.083746148	1.224525438	1.073043509	1.213648457	1.330188151	0.863554967	1.079873654	1.089896929	1.370909996	1.32141336	0.763819801	0.990803465	1.141170351	1.131033781	1.148531537	0.970817074
1623865_at	1.211838961	1.384292526	0.938877747	1.1260854	0.909428266	1.023785317	0.929734032	1.022610188	0.994287992	0.783233739	0.898159343	0.867597665	0.879473493	1.427235448	1.273999771	1.340729703	0.875421155	1.031021566	1.23823444	0.950228646	0.872043191	0.965972989	1.101159345	1.099895403
1623866_at	0.862528107	0.606036729	1.065904645	0.845632844	0.989332435	1.029421332	1.213987326	0.800757966	0.942555565	1.230304795	0.878362749	1.209568408	1.136285197	0.803458821	0.718905461	1.069759327	1.423227447	1.325759285	0.854750956	0.67202542	1.400679614	1.377071614	0.847967116	0.659609823
1623867_at	1.408719244	1.371697117	0.595277259	1.07596268	0.965814401	0.948042496	1.118792444	0.955746732	0.965069947	0.994438236	1.025283087	1.121419139	0.934726944	1.897742823	1.223380435	1.087857848	1.026990016	1.383499899	1.114047046	1.124577478	0.969915772	1.093765374	0.847380138	0.854266345
1623868_a_at	1.13535085	0.751752405	1.746834195	1.199657924	1.062564605	1.171579427	1.002170496	1.193391023	0.959847662	1.468577778	1.538243728	1.436862904	1.075761963	1.209692191	1.182201168	1.097333047	1.510272321	1.609163047	1.129021161	1.077340349	0.954710721	0.934093134	1.169042026	1.190806382
1623869_at	0.959555117	1.007911675	0.913279649	1.242976105	1.063648175	0.950237322	0.919371798	0.720319403	0.821028953	0.76568424	0.829795225	0.853093106	0.622059985	0.984852397	0.881956149	1.033047985	0.952023021	0.977121728	1.168597036	0.853741706	0.922738788	1.028076663	1.033572406	0.783490862
1623870_at	1.008492844	1.125111875	0.932944267	0.933736395	0.926080844	1.030825491	0.951077599	0.86515103	1.042971514	0.890025775	0.875762362	0.848787657	0.950536359	1.022894359	1.105460448	1.120097415	0.896348946	0.909149021	1.008266612	0.986932415	1.016286853	0.969198601	1.083850037	0.909653462
1623871_at	1.378002748	1.725921197	0.873704843	0.575218832	0.481122656	0.998273383	0.985528783	1.196888122	1.008520774	0.806982387	0.872452071	0.802961822	0.825905595	1.58681382	0.934101185	0.514165785	0.798415797	0.919401085	1.195576273	1.816731511	0.924958991	0.920350639	1.012931738	1.214462878
1623872_at	1.064461315	1.107009039	1.041410965	0.969384331	0.867792957	0.902364272	0.922817377	0.815662416	0.891830556	0.994650731	0.999696502	1.06015677	1.067299652	0.947747039	1.306537966	1.113711103	0.961565153	0.856133063	1.117068677	1.173139032	0.994952698	1.060478623	0.977836237	0.88388281
1623873_at	0.959093952	0.833429878	1.170115568	0.967058024	1.105854796	1.034488738	0.963308274	0.903580897	1.039476985	1.114643564	1.068969795	1.082543588	1.058369848	0.924747134	0.846485568	0.892534676	1.15077942	1.109568013	0.874489152	0.948406366	1.042726904	1.012698014	1.073891677	0.93799765
1623874_at	0.976538843	1.005129404	1.190781593	1.15260467	1.160168562	0.93463792	0.843378816	0.792836931	1.068334839	1.113595775	0.888426355	0.951393807	1.126470691	0.840624885	0.719391289	0.834243093	0.971555343	0.836334985	0.993480351	0.862328133	1.25344748	1.070875264	1.108206542	0.940072144
1623875_at	0.894750929	0.72974189	0.831622758	0.794358901	1.114286295	1.027369511	1.069772329	0.917228918	1.109176983	1.077140098	1.142688131	1.101507447	0.939519493	0.901489174	0.982420134	0.959313252	1.22611973	1.235353468	0.712885822	1.0240869	0.942636988	0.963961572	0.960362764	0.857405724
1623876_at	1.080769952	1.306501604	1.086839947	1.060475889	1.037157882	1.025861466	0.986992344	0.986931316	1.015728677	0.8828955	0.969313944	0.907011854	0.960759262	1.103502529	0.944505278	0.874855618	0.827224359	0.844623937	1.022482601	1.079612748	0.910845764	0.935725581	1.039381382	0.999938167
1623877_a_at	1.131650714	1.302992914	1.005906502	1.32091114	1.061271386	1.039377368	0.996714344	0.956014568	0.93474161	0.726715182	0.782564266	0.781172029	0.661301117	0.982848652	0.899304833	0.889115773	0.86850105	0.754300842	1.244649727	1.011459767	0.92863323	0.998220929	1.042803662	0.959166057
1623878_at	0.971167025	1.062152563	0.907934094	1.071774164	1.098620536	0.895303694	0.884769556	0.907737025	0.960952784	0.944830763	0.946184466	0.914114685	0.928619103	0.95743238	1.146694566	0.992488499	0.914338541	0.901407589	0.975563562	1.155373152	0.998569303	0.966106206	1.011906081	1.025958701
1623879_at	0.962724344	0.83741759	1.544643284	0.999398523	0.956659498	0.772490618	0.77977316	0.866024636	1.010668092	0.882429676	0.898368172	0.769430828	0.861912834	1.128908702	1.222754599	1.740661625	1.149634729	1.34808334	1.044675274	0.70246542	0.982258392	0.856476056	0.990660691	1.110610983
1623880_at	1.122838939	1.202615976	1.049770858	1.204177736	0.967013364	1.032036246	1.068613012	0.980118585	1.059318353	0.802600927	0.825259766	0.787340981	0.867063252	0.976706722	1.303555798	0.941237541	0.933663748	0.812151794	1.245254493	1.38493817	0.972543386	0.954052303	0.965771738	0.917187582
1623881_s_at	0.989973056	0.911704328	0.723279894	0.982738683	0.925202842	0.893397061	0.959926449	0.774081627	0.876820347	0.948720638	0.752426952	0.869287166	0.853905707	1.006724242	1.352674351	1.276973857	1.085848806	1.104222292	1.062187272	1.059281162	1.260880721	1.155311041	0.930693244	0.806396811
1623882_at	0.905000886	0.997375486	0.935907367	1.177410199	0.979358291	0.952358606	0.892918818	0.898183919	0.994062777	0.886330005	0.98132073	0.945912734	0.985773556	0.866055479	1.171328852	0.999471791	0.907382323	0.868334435	1.202226203	1.171947885	0.903201144	0.96391802	1.066567964	1.005896506
1623883_at	1.00563204	0.993685294	0.826689298	1.078336258	1.118549896	0.953273136	0.899573883	0.836242954	1.022270787	1.019826557	0.942340483	0.903926285	0.865627114	0.976116957	0.912712645	1.082637714	1.012022665	0.982320019	0.964048419	0.843045307	1.082227257	0.959235331	1.059694099	0.929598968
1623884_at	0.703352304	0.56382098	0.791431267	0.920823654	1.43733586	1.179824578	1.110491506	1.337799892	0.847120004	0.88029927	0.81560913	0.853148969	0.879624553	0.316584351	1.71320836	1.68716141	1.247474517	0.561497997	0.640646129	1.015438328	1.079315124	1.046026751	1.062434582	1.204691693
1623885_at	0.845309891	0.754381292	0.938523874	0.906404494	1.103985573	0.783702194	1.014399441	0.785696671	1.042645444	0.881635755	0.900036023	1.058902773	1.76412682	1.157416793	0.960034448	0.968681207	1.120534006	1.534259672	0.821029293	0.991073679	0.979556076	1.176511547	0.77257751	0.774543675
1623886_at	1.065656756	1.054529819	1.090082251	1.024018233	0.885335049	1.009622656	0.981617363	0.916718236	0.971086066	0.932068357	0.96057627	0.976116211	1.041733866	0.864708673	1.021990092	1.022591867	1.010551562	0.81999452	1.15664486	0.99941152	0.970322072	1.016177727	1.028529745	0.933885514
1623887_at	0.953970476	0.736036048	1.01201773	1.062564769	1.090172001	1.139995576	0.964813928	1.026236515	1.066137926	1.249355908	1.324845783	1.262759979	1.231642532	1.167178424	0.547077668	0.72058738	1.296092057	1.585762582	0.97467626	0.759210726	0.943019878	0.953137335	1.181570398	1.063662626
1623888_at	1.096189479	0.916595424	1.232999105	1.137424097	1.250602852	1.018546662	1.031330622	0.950802136	0.983699036	1.144220687	1.066867904	1.108428791	1.111852671	1.030529947	0.899029076	0.819416791	1.195936015	1.124301867	0.909500643	1.097157253	1.072504555	1.038955982	0.987604402	0.921917876
1623889_at	0.879948649	0.745676859	1.001176868	0.858482095	0.946596545	1.142085672	1.143538902	1.035291902	1.214299528	1.240396345	1.354072583	1.413752304	1.664901133	1.099784619	1.033461963	1.018798344	1.180066992	1.474880983	0.906914461	1.014393053	0.916048638	1.044074241	0.998729182	0.905340343
1623890_at	1.172390764	1.138383363	0.969520588	1.069511665	1.010497077	0.994987687	0.993603205	0.885301872	1.004026943	0.771194701	0.84627501	0.768569514	0.883151329	1.424101387	0.976034958	1.055258077	1.029873417	1.250985769	1.058401542	0.924925361	0.911281429	0.90817938	1.001393395	0.891001426
1623891_at	0.925405732	0.899901268	0.993583849	0.96421441	1.049406174	0.948157896	0.920077344	0.849034865	0.863793545	1.031831916	1.036697208	1.072572952	0.898650192	0.962656495	0.984868358	0.94158411	1.028341402	1.06973568	0.918819075	1.045969604	0.995306931	1.034605808	1.030519773	0.922786405
1623892_at	1.152525088	1.168491483	0.879137005	1.139928923	1.191878461	0.984588908	0.923974569	0.908133736	1.275859104	0.833893216	0.93953512	0.852354786	0.940352981	1.054190446	1.033252005	1.101328759	0.986335891	0.902180684	0.956413728	0.93818671	0.887559388	0.907209074	1.065601739	0.98285577
1623893_at	0.890266155	0.883405521	1.023444063	0.93452704	0.912886217	0.95761776	0.91395595	0.897879776	0.967817118	1.102365603	1.037542418	1.168812923	1.058480392	0.931652734	1.167296463	0.989055419	1.00776612	1.054615023	1.023705938	1.180213405	1.062477624	1.126520615	1.047772334	0.98241034
1623894_a_at	0.992870571	1.033929553	1.298436984	1.200972236	0.939018992	0.940327191	1.117271438	1.030528808	1.15429744	0.818221745	0.923127445	0.833132435	0.886644676	1.141759235	0.979671289	1.190427757	0.960288414	1.104291131	1.278964799	0.822957364	0.886358379	0.902510742	0.841628237	0.92236208
1623895_at	0.900875134	0.981395051	1.0705227	1.092543243	0.826665392	0.914462586	0.808594885	0.846495843	1.064452986	0.818283387	0.962206421	0.840804822	0.88269202	0.943378791	0.894434301	1.0117524	0.917953614	0.96126304	1.321626929	0.884044655	0.850423951	0.873829984	1.130927987	1.046872616
1623896_a_at	1.136673722	0.844597086	1.259967839	1.158013355	1.315170157	1.1257513	1.230123517	1.12305691	0.920759305	1.002642452	0.9978929	1.05952608	0.905922693	0.765177257	1.236788864	1.146073338	1.345817717	0.905967201	0.880504587	1.079153334	1.004759581	1.061763322	0.915153059	0.912962718
1623897_at	0.935630735	1.063278239	1.164761446	1.087565449	0.907808175	0.929059201	0.854886732	0.885062765	0.845936755	0.942918494	0.933058532	0.953106862	0.927812935	1.004571657	0.999366002	0.965356296	0.879949106	0.944787188	1.198012399	1.035230212	1.010567357	1.02148668	1.086762919	1.035298282
1623898_at	0.96520676	1.087955017	0.961561906	1.027705473	0.917844531	0.881533651	0.96499306	0.806465895	0.893392693	0.773005401	0.757805484	0.768384894	0.744151636	0.976901303	1.07023136	1.060135646	0.887175246	0.897924352	1.1196945	1.00952304	1.020057808	1.013960588	0.913512944	0.835721964
1623899_at	1.129649498	0.902686793	0.955105891	1.1953874	1.007474929	1.060437247	1.015924457	1.115036473	0.982363657	1.049441772	1.139521166	1.098979523	1.06907141	0.955476206	1.265958658	1.128856238	1.251430182	1.05848032	1.18651826	1.121452506	0.920949785	0.964422212	1.04381506	1.097558451
1623900_a_at	0.669955613	0.818082613	0.830082924	0.729227248	0.713801487	0.978198388	1.126008742	0.982490789	0.710833436	1.424502312	1.207422659	1.600499358	0.806710854	0.837414928	1.137491526	0.863916015	0.818933934	1.023631251	1.021610715	1.316669105	1.179787626	1.325550209	0.868730722	0.872542772
1623901_s_at	0.9486436	0.989232672	0.935937209	0.889402914	0.876391092	0.92448973	1.000122516	0.878508281	0.837053405	0.944848615	0.96695679	0.9539653	0.836613101	1.12180102	0.989058891	0.883082942	0.958969135	1.134011291	1.014847049	1.12000679	0.977136336	0.98656456	0.92437648	0.878400663
1623902_at	1.088428622	0.959636685	0.839287798	0.894184733	1.153951181	0.952491855	0.950325721	0.830506373	0.922981354	1.029418649	0.922114238	0.977127479	1.283637723	1.149431249	0.990848922	0.824231444	1.134209059	1.19777752	0.774889569	1.202148897	1.116367806	1.059659897	1.00227936	0.873917599
1623903_at	0.997118848	0.802151431	0.753085104	0.544886407	0.691873016	0.944580949	1.217727635	0.984931895	0.896406622	1.152011657	1.039691447	1.159123662	1.601287242	1.069000113	0.976507223	1.028419041	1.243055625	1.332666218	0.787552621	0.949522699	1.108032253	1.114872749	0.775691478	0.808827743
1623904_a_at	0.800318677	0.763314257	0.983317334	0.996843947	0.752341373	1.181305258	1.095560583	1.190972426	1.166094398	1.269601061	1.100788886	1.108496294	1.04755141	0.882298811	1.042245465	0.945917347	1.048478619	1.155878857	1.324988872	1.10183566	1.153355632	1.007001714	1.078265572	1.087089518
1623905_s_at	1.159276726	1.259019161	0.784482263	0.942454803	0.935338181	0.982395057	0.820840035	0.959728244	0.96013448	0.886752467	0.916087791	0.856588021	0.80380949	1.20591482	0.824942878	0.915371235	0.920777667	0.957820864	1.007608609	0.901211274	0.967977606	0.935050145	1.196816695	1.169202529
1623906_at	1.086854278	0.893298362	1.081559831	0.686339329	1.079424148	1.148304166	0.798371153	0.880706677	1.144514653	1.489354017	1.415378509	1.555203899	1.444562713	0.913079926	0.523585353	0.651506986	1.216675552	1.022144408	0.635838405	0.803652707	1.05226553	1.098790104	1.438308689	1.103129382
1623907_at	1.135085253	0.925234066	1.218586868	0.88358853	1.824999769	0.959341625	0.859310927	0.904803731	1.224909556	0.9941104	0.959336277	0.923202518	1.005654192	0.952121078	0.766207384	0.928965377	1.226808755	1.029059686	0.48415816	0.824796492	1.036248105	0.962334626	1.116408037	1.052941029
1623908_at	1.387977309	1.457378238	0.840154672	1.445246637	1.279216995	0.864614204	0.981001418	0.972264251	1.069483926	0.772179589	0.77605658	0.747359897	0.854565917	1.109260075	1.29979217	1.336705672	0.952379604	0.761133963	1.129790054	0.972384719	0.995004242	0.963022434	0.881358771	0.991093624
1623909_s_at	0.890673875	1.305520984	1.167620623	1.150591569	0.941585152	1.028365742	1.027358385	0.980879005	0.970336261	1.156082165	1.059046773	1.102074507	1.008313009	0.789023688	1.352854867	1.325812745	0.682236353	0.604374573	1.221972933	1.020396637	1.091625219	1.040628738	1.000980531	0.954758358
1623910_at	1.159022876	1.150308962	0.805527973	1.103769787	0.898681586	1.012980765	0.963731317	0.929687476	0.92702774	1.120114433	1.269581151	1.185293086	0.849462592	1.065705795	1.361492458	1.053644645	1.007575281	0.926451788	1.228210085	1.292174229	0.882270844	0.93360955	1.051102882	0.964674966
1623911_at	1.15419184	1.1791861	1.010161503	1.038949892	0.981901757	0.901731202	0.927708116	0.932704645	1.066829985	0.868400585	0.957336207	0.912299631	0.889179347	0.934531507	0.781389877	0.855495987	0.978803803	0.792522492	1.058099636	0.913376438	0.907100952	0.952956364	0.971998829	1.005385885
1623912_at	1.092728226	1.198757542	0.882249572	1.153710217	0.945885324	0.88217158	0.941682558	0.854707793	0.892765919	0.890872972	0.907473206	0.919517833	0.859458697	0.921664268	1.001964554	0.979036903	0.911550657	0.768849609	1.219714682	1.023418576	0.981707191	1.013272709	0.936803568	0.907638977
1623913_at	1.169645261	1.245102634	0.840389923	1.081207565	1.017579254	0.951352769	1.022684656	0.976717987	0.93348915	0.915355382	0.928218104	0.951383224	0.876869429	1.106810291	0.995053373	1.041117993	0.939396664	0.888930969	1.062529096	0.95575466	0.986142564	1.024956548	0.930250359	0.95505294
1623914_at	1.007117033	1.043733176	0.708347691	0.822792316	0.924519016	0.924002477	0.986893755	0.93117478	0.987701201	0.989592559	0.88388017	0.975824343	0.783752162	1.048622543	0.974852018	0.873977898	0.964918101	1.004684499	0.889967975	1.115419533	1.119600363	1.104023347	0.936273507	0.943541061
1623915_at	0.900055332	0.816294037	0.825411093	0.790849938	0.851011701	0.943432437	1.030420355	0.861904535	0.921810773	1.18705362	1.187892909	1.212701407	1.260331477	0.935248931	1.054386599	0.883395729	1.102611672	1.145725547	0.929305597	1.193560898	0.999293465	1.020884457	0.915580163	0.836459151
1623916_at	0.777156745	0.703415075	0.702519449	0.888184925	0.812088488	1.008733642	1.198750551	0.964753764	0.945144786	1.12575569	1.096832134	1.032174376	1.241452163	0.947111146	1.039704707	0.997733828	1.104833792	1.34644704	1.093704612	1.042066208	1.026370084	0.941050453	0.841487531	0.804799433
1623917_a_at	1.160110802	1.210429957	1.252246208	1.248582758	1.146628237	0.944945721	0.994615384	0.851995706	0.962727903	0.955464382	0.965779443	1.097048644	0.804138805	1.134381302	1.151127008	1.110004912	0.958428694	0.937172197	1.088916807	1.037046769	0.989319444	1.135920475	0.950061437	0.856608212
1623918_at	0.96522109	0.842537062	0.713730047	0.87197421	0.993338108	0.98587871	0.859455531	0.870145358	1.074271155	1.111606115	1.264709356	1.324297304	1.03343585	1.113231516	1.06245749	0.865692043	1.145612618	1.321284922	0.877822166	1.227292659	0.878941956	1.047115923	1.147096824	1.012437906
1623919_a_at	0.970365581	0.865692661	1.05513585	0.879031174	1.44922596	1.060306218	0.866258341	0.949693719	1.204970535	1.118370071	1.194031966	1.180691088	1.163192364	1.090269813	0.624580081	0.756847158	1.120912333	1.259419032	0.606552186	0.825239383	0.936633275	0.988827034	1.224006936	1.096316968
1623920_at	1.019154433	1.277548156	0.884119675	1.153593629	0.981068407	0.958112042	0.826710355	0.901365325	1.004271009	0.869730354	0.990352415	0.941536238	0.999231954	0.983487449	1.471087582	1.311823853	0.797742479	0.76982417	1.175854427	1.121406337	0.878202891	0.950708277	1.158945254	1.090303659
1623921_at	1.083235549	1.437426679	0.959711812	1.29119785	1.162224379	1.024703285	0.9991734	1.034740307	1.043572075	0.738582986	0.779155485	0.775501381	0.772747773	0.973709208	0.945683772	1.13826659	0.753593602	0.677397479	1.110971232	0.830810445	0.947927596	0.995310174	1.025551006	1.035596332
1623922_at	1.181431005	1.174645771	0.942159472	0.92277514	0.967763681	1.003250356	0.979387408	0.933876744	0.993205255	0.927286333	0.875088601	0.852706511	0.950252322	1.15299787	0.999038831	0.935856268	1.005776409	0.981570698	0.953512885	1.067513106	1.059648511	0.974423058	1.024365177	0.953531499
1623923_a_at	1.036579845	0.977637533	0.960549009	0.805786556	0.810181464	0.923482664	1.108000758	0.943837835	1.008763974	1.405077698	1.402533858	1.504380185	1.449558848	0.872113548	0.945356426	1.07007223	1.060290557	0.892062261	0.994575402	0.883451041	1.001813746	1.072615949	0.833467538	0.851838619
1623924_at	1.031936788	1.277865557	0.923362735	0.715933707	1.12107137	0.987780305	0.993723818	0.928342326	0.959184054	1.017500909	1.048144821	0.997101508	0.964502394	1.106938297	0.773100548	0.720563591	0.807547227	0.866240029	0.638615637	1.072910923	0.970763667	0.951301278	0.994018949	0.93420557
1623925_at	0.867810632	0.705479372	1.355533799	0.949226602	0.654650898	0.975868811	0.87496579	1.118664452	0.948683333	0.967615607	1.112081599	0.975946518	1.025510346	0.979216626	0.947959756	1.50173526	1.230100646	1.388015957	1.449973726	0.631242923	0.870094071	0.877585349	1.115322246	1.278523646
1623926_at	0.95574565	1.117708539	0.900706094	0.944850995	2.529436297	1.021977929	1.078400062	0.890883698	1.052322379	0.972592917	1.089295743	0.983779255	1.00309134	0.983958196	0.63351102	0.722708062	0.855093808	0.880335224	0.373542119	0.876579429	0.892863966	0.903133296	0.947679776	0.826116141
1623927_at	1.157341042	1.001479754	1.023092001	1.145108489	0.954876607	1.058455744	1.066537677	1.033320131	0.953059226	0.873357012	0.954173796	0.987623634	0.896955404	0.995564178	0.948661081	1.083114796	1.155630992	0.994093164	1.199221429	0.875863837	0.915301819	1.035056337	0.992422272	0.968854784
1623928_at	0.837083375	0.691598535	1.158683565	0.787928679	0.921344427	1.052869605	1.170074308	1.003326886	0.781610484	1.023992755	0.964491884	1.086921506	0.710124029	0.769239678	1.196573681	1.132667864	1.210360249	1.112263313	0.855194492	1.056420614	1.061691417	1.126936912	0.899831402	0.857489887
1623929_at	1.100422083	1.261689457	0.917925551	1.020894395	0.946970855	1.03864546	0.997765341	1.053210542	1.114312408	0.942217277	0.946138039	0.987661171	0.895311049	1.083307738	1.100978046	0.898891614	0.872181405	0.85861678	1.078063162	1.224817351	0.995856036	1.04388697	1.040971676	1.05556938
1623930_s_at	1.134236386	1.132514681	0.975401735	0.911254444	0.871499379	0.878606838	0.870324444	0.87222611	1.059075431	0.738683794	0.777083797	0.7776904	0.804125421	1.168769185	1.100987382	0.817154652	1.001520249	1.032012391	1.04561686	1.347342734	0.950584476	1.000780616	1.009516444	1.002185008
1623931_s_at	0.705943978	0.80111887	1.171054209	0.91380459	0.903431602	1.209683236	0.976735621	0.979736077	0.93802152	1.11485739	1.149194469	1.125621325	1.031912499	0.79458597	0.7986341	0.773245713	0.88119754	0.99184528	1.011481763	1.03283353	0.970120741	0.979487245	1.238496078	1.003071923
1623932_at	0.965260922	1.040122371	0.904684255	1.197255982	1.031748503	1.076452248	1.111427735	0.994636175	0.913828235	1.008970713	0.972776745	0.992945533	1.02475593	0.987941474	0.7836794	0.912625732	0.928026307	0.949831964	1.160414557	0.858708419	1.03720686	1.020733214	0.968531029	0.89491754
1623933_at	0.778964228	0.893425181	1.170761103	0.966083168	0.811054784	1.388962673	1.554985734	1.343493987	0.835448775	1.405996341	1.103005541	1.470751663	0.817023052	0.937718788	1.163059011	0.994987374	0.87188524	1.049577299	1.191144158	1.168918362	1.274695628	1.333403695	0.893231779	0.863991198
1623934_at	1.211338327	1.127582199	1.097874313	0.882032786	0.988253097	0.942488403	0.919736995	0.890072125	1.049375069	1.09638873	0.955383828	1.103968552	1.441483669	1.353355263	1.019717664	0.91458072	1.074279399	1.200227588	0.892517098	1.114956441	1.147589793	1.155523591	1.024736863	0.967746355
1623935_at	0.397170685	0.596143849	1.174909597	1.073801625	0.897666494	1.014313534	1.080668433	1.005416431	1.232353917	0.704829603	0.58553101	0.582822239	2.211716097	0.813651246	1.316941316	1.162876751	0.666232968	1.364857237	1.196214443	1.132485721	1.203744279	0.995373822	0.938598282	0.930365319
1623936_at	0.997669472	1.027176328	0.792077621	0.850298011	0.735418947	0.855130866	0.964983127	0.851798233	0.943306647	0.935066629	0.840771125	0.952936025	0.887450174	0.979415949	1.040644156	0.779536882	0.971273817	0.953503233	1.156209007	1.33495179	1.112153594	1.133407174	0.886161469	0.882707903
1623937_at	1.133639156	1.083366548	0.926800274	0.922044967	0.885443949	1.118065694	0.95838405	0.905991531	1.092710368	0.82601538	0.863945943	0.855340081	0.862462913	1.00050984	0.935152311	0.90874514	1.046404062	0.92351923	1.041336347	1.029058941	0.956096138	0.990038888	1.166615507	0.945332438
1623938_at	1.042508495	1.108621321	0.924013188	0.89954092	0.910983845	1.019862533	0.911456401	0.91276709	1.011113207	0.808805519	0.795193273	0.818337545	0.80933248	0.882316419	0.903335747	1.118859205	0.940364825	0.795868167	0.987438938	0.807372137	1.017118161	1.029105217	1.118937265	1.001438015
1623939_at	1.141292206	1.2207018	0.903848211	1.034896946	0.99467823	1.006122479	1.114578818	0.984388178	0.951852673	0.903397872	1.058768661	0.916879171	0.854114259	0.911954693	1.339589666	1.323100582	0.93494759	0.747074095	1.040433896	1.012462456	0.853253317	0.865986315	0.902692983	0.883192972
1623940_at	0.979644446	1.009901065	1.112852872	1.091492365	0.909460447	1.058854755	0.970441407	0.909955637	0.967947057	0.971201728	1.001520608	0.979393249	0.921685409	1.038384377	0.71571619	0.700726275	0.970040017	1.028204062	1.200153749	1.02139197	0.969727152	0.977906237	1.091106323	0.9376719
1623941_at	0.994648973	1.081701983	0.970750962	1.042198486	0.904376939	0.873726715	0.79035594	0.847016073	0.887344387	0.88320884	0.939604169	0.878903424	0.978617487	1.017179358	0.937184307	1.02051699	0.919522188	0.940350831	1.152393921	0.91834268	0.939979695	0.935397536	1.105485098	1.071689386
1623942_at	0.99550894	1.033110308	1.029905278	1.083028844	1.026890167	0.928080448	0.913728814	0.930138661	1.030775581	0.856842486	0.926664573	0.827110337	0.864871556	1.156759491	0.91479519	0.905438784	0.963603724	1.119686332	1.054668628	1.010333559	0.924652253	0.892567128	1.015706668	1.01795921
1623943_at	1.072921889	1.08091913	0.870600408	0.83909442	1.057962868	0.987385186	0.815187368	0.91283507	1.02040598	1.482613805	1.287609688	1.572177263	1.646138831	0.995227285	1.036369176	1.014378902	0.992601444	0.920723168	0.793122751	1.021678561	1.151446606	1.221004531	1.211237103	1.119785593
1623944_at	0.728685994	0.80529239	1.380834773	1.060098324	1.082600927	1.113982541	1.146177264	1.110906764	0.99327043	1.405152664	1.682090389	1.762449441	1.287506951	0.732348572	1.147850408	1.251994845	0.904871327	0.909419462	0.979214314	0.916817199	0.835360973	1.047773325	0.971911218	0.96922771
1623945_at	0.959998378	1.097127416	0.970242147	1.01856409	1.038597601	1.042979027	0.986631485	0.976176944	1.054608594	0.936347143	0.924783976	0.924868297	0.912289115	0.955891355	1.091987881	0.988294311	0.875010836	0.871267404	0.980710998	1.104921751	1.012503641	1.00009118	1.057111032	0.989403803
1623946_at	1.102111734	0.998454504	0.998095735	1.038273548	1.044153027	1.010670764	0.971599703	0.988341649	0.994502309	0.996707105	1.024205352	1.04838261	1.099892884	1.029568475	0.988716551	1.172998205	1.103817679	1.031162132	0.994369141	0.8428969	0.973151628	1.02360587	1.040213126	1.017231321
1623947_at	0.945069936	1.059088781	0.80564382	1.129713453	1.049684231	1.029129705	1.102737415	1.106402785	1.115365392	0.714401888	0.79353072	0.721718851	0.818160638	0.896813415	0.973942507	0.959561953	0.892342505	0.846778316	1.076241235	1.014986582	0.900282585	0.909503354	0.933250011	1.003323883
1623948_at	1.09706572	1.05182686	0.916269301	1.067797528	1.012314276	0.983500857	0.915482143	0.925081025	0.958604915	0.779084277	0.821759128	0.738553222	0.899578163	1.031357671	0.997787544	1.091504154	1.043009797	0.980539393	1.054808328	0.914139943	0.948068906	0.898746599	1.074298243	1.010485057
1623949_s_at	1.086045481	1.137314693	0.925475088	0.919248538	0.88604362	0.826570436	0.843187327	0.840905081	0.860545418	0.806596961	0.834825679	0.808149324	0.677178319	1.000288696	1.104039632	1.025947868	0.954920822	0.879517958	1.037475489	1.076116698	0.966186093	0.968045599	0.980292764	0.997293311
1623950_s_at	2.550330013	1.849840538	0.71098425	0.357988939	0.30290136	0.647264866	1.202122857	0.721476422	0.787939861	1.085580803	1.26433318	1.219451229	1.087195243	2.559846857	0.883320604	0.266964622	1.378675599	1.383820283	1.181866396	3.308755281	0.858619247	0.964501484	0.538434871	0.600168625
1623951_at	1.031498754	1.005905427	1.019867741	1.150554091	1.102036798	0.990301929	1.000564217	0.959413876	1.133425528	0.761286646	0.74738458	0.813229203	0.784320806	0.994336139	0.91073538	0.960946249	1.025443075	0.988498633	1.044025112	0.947748514	1.018600954	1.088100056	0.989743499	0.958872863
1623952_a_at	1.170641523	0.965464017	1.334602004	0.897448068	1.369109511	0.975097355	0.820501327	0.813149018	0.951215554	1.382413419	1.146867995	1.337205037	1.063783236	1.072719419	0.611062227	0.688391021	1.212516989	1.111092076	0.655497651	0.887667341	1.20538146	1.165962467	1.188416548	0.991039248
1623953_at	0.976469892	0.895729518	0.813172245	0.917398496	0.869938737	0.989930069	1.174041573	0.901156827	1.052962418	1.000204375	1.166503317	1.118007416	1.142747997	0.729126539	1.205619193	1.482945291	1.090139235	0.814003027	1.054555289	0.812989664	0.857438089	0.958426264	0.843181444	0.767568073
1623954_s_at	1.10050867	1.114060811	0.945811638	0.871144115	1.245721522	1.053055761	0.913792545	0.808881733	0.979522741	0.918730821	1.036908466	0.908278214	0.930590384	1.048794641	0.536169077	0.447080696	0.987835367	0.941415972	0.699308874	1.199266892	0.886028855	0.875948305	1.152401349	0.885191872
1623955_at	0.873743535	0.715332105	1.069724752	1.006332979	1.028570034	1.129263547	0.961967768	0.916976904	1.151888046	1.214191946	0.952226722	1.034238637	1.05647104	0.868848527	0.888805463	0.91606684	1.221451587	1.214608601	0.978380611	0.970240843	1.275108036	1.086126458	1.173909963	0.953230383
1623956_at	1.158240764	1.331933021	0.992063481	1.00252516	1.38528093	0.858682433	0.917433633	0.791280897	1.172915859	0.784321869	0.761288877	0.819490228	1.112239087	0.956207664	0.963972088	1.061041048	0.86959385	0.717909721	0.723698087	0.908515359	1.030255258	1.076451072	0.935961362	0.862493884
1623957_s_at	1.141473837	1.218671167	0.830957295	0.978957823	0.90429729	0.914641308	1.032054295	1.134811436	0.590625175	1.173072833	1.043799518	1.270902535	1.158619391	1.138374426	1.247547946	1.180163186	0.936654504	0.934111232	1.082561934	1.057097833	1.123848798	1.217573407	0.886233711	1.099565635
1623958_at	1.249878101	1.298507094	1.005299772	1.078674262	0.845314967	1.038188868	0.989239679	1.039645014	1.009320509	0.83797623	0.909936495	0.852789971	0.875552405	1.163236329	1.18430468	1.019806536	0.962550075	0.895825933	1.276061946	1.161303285	0.920917267	0.93719724	1.049481627	1.050953613
1623959_at	0.933609658	1.155935686	0.712392196	1.089525446	1.267476468	0.908926341	0.807143407	0.858246461	1.081492497	0.874983944	0.803394241	0.920340666	1.19997258	0.916792561	0.93692679	0.996154607	0.807665746	0.793117274	0.85960211	0.940543549	1.089109056	1.145565425	1.126102664	1.063313475
1623960_s_at	1.164778749	1.205673743	1.472490948	1.442638791	1.233099768	1.034838191	0.820846826	0.897443373	0.977174044	0.887233067	0.78778649	0.743338589	0.776712946	1.020116125	1.280097932	1.201775387	0.96608121	0.846096326	1.169928686	1.065172366	1.126235443	0.943578747	1.260695855	1.093314057
1623961_at	0.838012643	0.768126283	0.720068825	0.706883009	0.90857428	1.085584253	1.162880982	1.054257922	1.203277765	0.822261096	0.712171709	0.719052795	0.887338375	0.846176313	1.323014788	1.007493861	1.090982904	1.101610935	0.778013449	1.313174045	1.154582645	1.009662117	0.933529974	0.906591421
1623962_x_at	1.061932655	1.195740469	0.942320053	1.124362343	1.121493331	1.186125498	1.215423953	1.445274322	1.249050005	1.056910634	1.130202202	1.079062793	0.978277062	1.211094733	0.913851474	1.139147658	0.888096274	1.0128408	1.002558207	0.802223897	0.935151809	0.954751982	0.975894457	1.189111272
1623963_at	0.978546564	0.867949172	1.000372558	0.779392433	1.043432133	0.964281659	1.089685069	0.963480094	1.262779584	0.967188839	0.956282148	0.894799387	1.620982766	0.950475766	1.127258613	1.028109731	1.127423811	1.095082289	0.746950768	1.096438034	1.011405307	0.935706463	0.88491775	0.884182156
1623964_at	1.074832847	1.068753029	0.943231429	1.062244867	1.109593495	1.028466873	1.046344735	1.064031791	1.027670486	0.856010029	0.9490837	0.966187794	0.957200935	0.969736825	1.041519874	1.164793085	1.005688702	0.907353522	0.957327951	0.894167288	0.901933127	1.018021692	0.982913984	1.01690366
1623965_at	1.017532966	1.261648084	1.071224161	0.939001604	0.880376702	0.971114372	0.944143865	0.94086109	1.045925824	0.959902946	0.976514125	0.884600773	0.882601665	0.933865816	1.124750206	0.840575842	0.806510927	0.740195168	1.066590701	1.338071057	0.98298931	0.905876065	1.0285661	0.996523015
1623966_s_at	1.003295902	0.844421861	0.960092788	0.917782533	0.933802049	0.915674264	0.748095444	0.732240948	1.339937731	1.183321082	1.003080175	1.186210363	1.357301339	0.932879401	0.986839295	0.860097843	1.188145343	1.104755151	0.982844849	1.147357017	1.179687439	1.182567848	1.224007272	0.978806854
1623967_at	0.81644837	0.922017303	0.974815724	0.704054008	1.077920016	1.046867602	0.972278631	0.886845392	0.958600422	1.159348551	1.105685278	1.191055302	0.915188669	0.886329449	0.637718074	0.864138439	0.885502221	0.961293727	0.653159787	0.737981375	1.048533949	1.077210058	1.076715633	0.912130909
1623968_at	0.947072054	0.85091334	1.424889576	1.20759005	1.238978901	1.014152754	0.966988795	0.957869791	1.242644104	1.194143548	1.234208014	1.272608204	1.118831169	0.759257386	0.955306237	0.913416565	1.113006472	0.892285207	0.974665548	1.045860425	0.967538319	1.031113224	1.048774049	0.99056969
1623969_at	1.077407715	1.420772682	0.807293028	1.016124541	0.927163147	1.062701953	1.183760856	0.871877942	0.967863071	0.968054296	0.873166814	0.920157287	1.000707968	1.002543961	1.39132248	0.995763748	0.75832519	0.705632909	1.095950098	1.397241547	1.108670509	1.053816147	0.897733649	0.736532161
1623970_at	1.234101362	2.548602904	0.741070439	1.435751922	0.978521649	0.991790733	1.03390417	0.939139013	0.944351512	0.825089813	0.99052884	0.88037475	0.922480379	1.890862775	0.610914644	0.506565041	0.484226617	0.741921298	1.467266384	1.205994481	0.832979091	0.888792647	0.959267563	0.908342417
1623971_at	0.976814717	0.904485212	1.042254194	0.923476025	1.076864162	0.999398564	1.011982495	1.025171176	1.307413236	1.013714988	0.92822203	1.180577134	2.550177234	1.042367287	1.00017679	0.949281752	1.079967592	1.152442597	0.857560366	1.053614259	1.092103997	1.271869334	0.987565071	1.013032519
1623972_a_at	0.713389713	0.800546972	1.096319247	0.901835122	1.039642056	1.036701112	1.103549358	0.99239785	0.820632554	1.247535339	1.380835953	1.438007435	1.141820559	0.793405505	0.88887461	1.017643894	0.891127864	0.991079266	0.867447711	0.873463316	0.903463831	1.04140353	0.939424325	0.899278172
1623973_at	1.118045957	1.100788054	0.962896432	1.042041994	1.015616962	0.984454482	0.985869443	0.985924187	1.048630875	0.890749966	0.955119534	0.931354013	1.058753425	0.97293747	0.824517458	1.01609646	1.015677772	0.883855404	1.026018699	0.81145589	0.932605746	0.975117751	0.998564759	1.000055528
1623974_at	1.034571184	0.764294383	1.073587257	1.255380316	1.001266785	1.015007038	1.036533503	1.045715358	1.047770849	1.022300143	0.970578825	0.934675146	0.856822526	1.035573189	0.997413548	1.141284031	1.353629187	1.354940207	1.253792031	0.873939809	1.053289147	0.963007971	0.979232254	1.008858233
1623975_at	0.917869675	0.942839952	0.93084457	1.008816368	1.06244721	1.007208108	0.877700121	0.833003134	1.199432638	1.006411204	0.886560703	0.975507941	1.247306468	1.138059685	0.722111197	0.601108564	0.97351589	1.207055007	0.949521405	1.201299132	1.135185894	1.100328424	1.1475538	0.949074877
1623976_at	0.979431938	1.140860334	0.882905131	0.997028094	0.970960807	1.026135903	1.015702688	0.860846128	1.048779725	0.975674721	0.948419171	0.965048665	0.946112584	1.033167485	0.942379852	1.261950737	0.858502928	0.905603827	1.026846899	0.746764374	1.028737873	1.017533908	1.010271918	0.84753751
1623977_at	0.906783312	0.677456112	1.640380458	1.019470653	1.02640204	1.238916688	1.431299016	1.162317572	0.801582619	1.712797865	1.213702952	1.519534403	1.164439679	0.977428226	0.981213234	1.026273591	1.338512262	1.442791953	0.993246908	0.956093231	1.411216692	1.251982127	0.865589002	0.812071802
1623978_at	0.912774091	0.779329878	0.930404723	1.096636139	0.752632954	1.098506336	0.92151941	1.030382708	1.026822905	0.965598354	1.009944792	0.937546609	0.924995535	0.857140406	1.312588389	1.156581094	1.171229432	1.099842864	1.457066334	1.134886604	0.956090236	0.928314712	1.192059901	1.118134569
1623979_at	0.866149245	0.67127644	1.190510105	0.9915023	0.701017567	1.028850065	1.080109429	1.228074889	0.997756611	0.948296502	0.911152411	0.93829504	0.796029045	0.832027302	0.981991198	1.107156201	1.290301869	1.239470436	1.414375826	0.886949101	1.040766057	1.02978934	0.952542435	1.136991175
1623980_at	1.170959967	1.236264711	1.004692042	0.958814215	0.941369168	0.784388368	0.836217671	0.792005118	0.853236703	0.797595315	0.782253552	0.830732595	0.814042999	1.112250539	1.316022049	1.381645281	0.94717576	0.899686393	1.018531569	0.95250356	1.019612263	1.061973567	0.938019364	0.947127937
1623981_at	1.034523525	1.108793595	0.805884845	1.246362284	1.220165692	1.047239308	0.959939742	1.075765812	1.035692873	0.861161317	1.009141274	0.882652653	0.929338093	0.896487651	0.963043319	1.023161648	0.933017226	0.808525279	1.0214697	0.941242589	0.853360515	0.874657172	1.090942756	1.12065973
1623982_s_at	1.115280159	1.361216399	0.978975368	1.03539461	0.88744305	1.033316336	0.93135731	0.855613654	1.029068731	0.725584128	0.668144076	0.766778658	0.769752724	1.160739706	1.553299116	1.028842418	0.819326126	0.852722394	1.16671668	1.509754156	1.08596956	1.147624719	1.109473588	0.918673903
1623983_at	0.810694634	0.752845047	0.804909447	1.009518896	0.955643594	0.959373802	0.994680586	0.996739582	0.962827906	0.96584823	1.081682663	1.033346473	1.03168844	0.944272777	1.122338844	1.072687436	1.076841294	1.254272418	1.056375936	1.046286929	0.892912739	0.95531389	0.9645044	1.002070007
1623984_s_at	1.389583796	1.151438886	1.001730083	1.012925467	0.854688844	1.104989335	1.11220996	0.963784372	0.966924999	1.055507664	1.070763001	1.087113434	0.938798739	1.608476667	0.752072398	1.177235889	1.206823752	1.39692752	1.18513945	0.638845966	0.985752835	1.01526989	0.993507858	0.866548949
1623985_at	0.956817894	0.821992786	1.370696365	0.781542575	0.936556648	1.075492326	0.884852303	0.892285237	1.218669207	1.117516374	1.013625393	1.038520031	1.44752993	0.968966632	0.588969673	0.683994759	1.164022252	1.178801869	0.834485108	0.86107337	1.102494454	1.024559999	1.215448411	1.008400198
1623986_at	0.821113547	0.882701634	0.906787953	0.971389642	0.930514332	0.979682391	0.880881004	1.075300309	1.039168344	0.683231132	0.680480945	0.729445114	0.827797488	0.67327238	1.158613661	1.086299622	0.930227741	0.762740607	1.043927652	1.066569147	1.004041534	1.071955239	1.112162013	1.220710067
1623987_at	1.065771016	1.067510075	1.305629912	1.053120347	0.766050632	1.115256225	1.07660157	1.191397918	1.171243043	1.042132381	1.058757995	0.99424056	1.127297631	0.939536509	0.966605276	0.922854594	0.99837092	0.880119571	1.374739872	1.047407991	0.984297059	0.939063096	1.035904327	1.106628441
1623988_at	1.077534887	1.055037009	0.888069095	1.065707794	0.943685033	1.050265834	1.024733353	0.940098444	1.001445227	0.948054396	1.082546825	0.925590738	0.951245118	0.88982816	0.84927587	0.918210183	1.021324254	0.843409427	1.129304543	0.924925345	0.875762946	0.855012196	1.024916218	0.917407871
1623989_at	0.889051163	0.724283918	0.939298966	0.668495285	0.971256644	1.000585243	0.892424019	0.906592952	1.164146096	1.315413223	1.183207684	1.238359747	1.69565748	0.903831782	0.685185387	0.73346626	1.227489857	1.247897075	0.688278725	0.934174377	1.111734856	1.046612327	1.121199365	1.015876907
1623990_at	1.139440931	1.337651708	0.930978491	1.157804824	1.047244982	0.997460394	0.9993985	1.022350637	1.055787034	0.798177984	0.884195422	0.856159988	0.835545594	1.195744058	1.057404874	0.827805402	0.851821834	0.893912856	1.10557209	1.277359234	0.902716712	0.968292718	0.998060727	1.022965951
1623991_s_at	0.821504479	1.044743237	1.001203424	0.991934652	1.159646849	1.072717727	0.974402459	1.023900934	1.076044681	1.408670589	1.483002402	1.565368994	1.480402179	1.011038206	1.080606934	1.130299154	0.786321892	0.967738455	0.85537649	0.956036223	0.949877483	1.05554043	1.100898009	1.050798799
1623992_at	0.778284959	0.820147253	1.251561262	1.003839347	0.858651671	1.079289194	1.012477619	0.925093619	1.017102759	1.227144467	1.233339032	1.07086912	0.741206743	1.037866785	1.095894526	1.000269938	0.948957588	1.265463954	1.169087979	1.095598783	0.994977403	0.868268248	1.065988199	0.913692906
1623993_at	1.058384348	1.218715897	1.184517828	1.022508109	0.936378234	1.053623341	0.922282681	0.960349555	0.997001139	0.944667099	0.903659796	0.836187185	1.000214755	1.129271765	1.000127957	0.986456522	0.868442228	0.926607889	1.091981928	1.013859135	1.045379139	0.925334057	1.142408248	1.041274628
1623994_at	1.166497286	0.887433823	1.445136875	1.177870916	0.810822299	0.985208908	0.970388947	0.898748783	1.020208326	1.345699703	1.172755185	1.10932738	0.985232587	1.173505271	1.175027978	1.260169036	1.314461152	1.322358062	1.45268688	0.932436796	1.14746856	0.945915562	1.015272186	0.926173763
1623995_at	1.002230895	1.051059178	0.762313086	0.937403915	1.022258171	0.950450823	0.954071326	0.927465107	1.039452886	0.986026302	0.915968191	0.933568935	0.975682744	1.029884802	1.037137796	0.977190589	0.953543736	0.97985425	0.916993321	1.061346484	1.07648531	1.019215453	0.996205207	0.972112966
1623996_at	0.848143705	0.9404717	0.862401234	0.884096921	1.01506173	1.000488993	1.272493865	1.221271402	1.00988839	1.017743515	1.020980438	0.995543403	0.998636331	0.881478971	1.244754155	1.173774877	0.901827992	0.937273255	0.870978478	1.060470947	0.996829593	0.975085678	0.786242685	0.959746397
1623997_s_at	1.038469726	1.144352308	0.667142167	0.974845261	0.98254896	0.991037308	0.980640402	0.916786357	1.142972633	0.912687976	0.840422297	0.844284767	1.018610194	1.034035996	1.057504726	0.944651257	0.90747379	0.903599345	0.992159475	1.119465747	1.085987341	1.004595868	1.01060216	0.934885362
1623998_at	0.769570037	0.752632295	1.110685553	0.94181001	1.143881846	0.903560534	0.914776659	0.785829733	0.996679024	0.964846745	0.932933315	0.977461356	0.994012266	1.008970448	0.671344332	0.867145523	1.022504671	1.340588831	0.823345535	0.774200309	1.034207622	1.047729071	0.987738947	0.85903999
1623999_at	1.132759665	1.007617885	0.951668321	1.012798747	0.978783628	1.003075153	0.912813647	0.903834544	0.995809323	0.843060642	0.937982023	0.885456252	0.900960986	1.094393777	0.9778833	1.052357782	1.124195671	1.08611984	1.03475244	0.929230834	0.898802558	0.944001303	1.09888273	0.990163268
1624000_at	1.212311565	1.31435877	0.836895664	1.219805139	0.997155515	0.932767363	0.93622703	0.995790105	1.062498806	0.938421407	0.973654553	0.984525957	0.999436674	1.028099146	1.280758616	1.283246038	0.922359703	0.78220587	1.223284753	0.998061617	0.963813505	1.011165567	0.996304671	1.063620332
1624001_at	1.099653885	1.173636014	0.8390397	1.054424447	1.113487027	1.000602225	1.011388346	0.912842043	0.991606609	0.861887242	0.878219102	0.913632154	0.942191998	1.147179803	0.928793271	0.96169468	0.936963311	0.977457908	0.9469571	0.965788093	0.981403434	1.040323709	0.989335332	0.902563339
1624002_a_at	1.129419487	1.291633336	0.938950662	1.379334546	1.234163557	0.885649093	1.01230282	0.97276055	0.93511412	0.916400849	0.936423531	0.921567417	1.005228848	1.314326765	1.194044907	1.202661735	0.874411844	1.01756956	1.117627027	0.992835202	0.978617921	0.984135261	0.874885534	0.960938299
1624003_at	1.080794029	1.014332158	1.025328063	0.926079723	1.079667556	1.058088805	1.230062643	1.022416535	0.943847148	1.07712467	1.072652397	1.143989117	0.975031463	1.14593643	1.111639058	1.109968345	1.065522788	1.12974475	0.857745255	1.00150519	1.004169359	1.066504975	0.860190992	0.831190623
1624004_s_at	0.929684051	0.910220399	1.120600431	0.983096246	1.003187811	1.136982634	1.243159531	1.192813705	1.150194076	1.291541863	1.135686658	1.24148477	1.196640554	1.181868309	1.461826984	1.372924624	1.021383449	1.298441905	0.979972279	1.064754	1.137234336	1.093157836	0.914591092	0.959501717
1624005_at	1.090683212	1.200873576	0.841685181	1.110232059	1.076282027	0.978497526	0.949388724	0.909145962	1.075166866	0.848129359	0.882614396	0.850962024	0.953811931	1.101723558	1.154044073	1.095714385	0.908241495	0.917435091	1.031543807	1.053234391	0.960928536	0.964137938	1.030660572	0.957611923
1624006_at	1.037377644	1.167872687	1.311535554	0.981604877	1.028810232	0.960601653	0.976069285	0.866319093	1.048083204	1.218002202	1.22017458	1.24217583	1.203248952	1.202049189	0.982165726	0.821168366	0.888262613	1.029263894	0.954116559	1.196058891	0.998219616	1.018031231	0.984153141	0.887559014
1624007_at	1.037685403	0.897249152	1.115025263	0.956445318	0.799193312	0.94693313	0.982853713	1.218279821	0.956789144	1.053566907	1.152711899	1.053317256	0.979478108	0.924802089	1.00109689	0.822767818	1.156518677	1.030708233	1.196763416	1.216742887	0.913989791	0.913773214	0.963452768	1.239533214
1624008_at	0.942807667	0.75740561	0.867105946	0.745793458	1.114647198	0.897938548	0.938194407	0.893052053	1.14513174	1.162114712	1.091117468	1.279246225	1.676285652	0.768174078	1.142447719	1.012029921	1.244785693	1.014217572	0.669084765	1.128867531	1.065068378	1.172418427	0.957092199	0.951883795
1624009_at	0.86290028	0.91104571	0.909913281	0.935464148	0.7911076	0.933045087	0.966145084	0.997066329	0.938915922	0.722359208	0.92719219	0.858322697	0.752151806	1.472855276	1.006150929	1.159282258	0.947153661	1.61666452	1.182473974	0.867908503	0.779082498	0.925722527	0.965740138	1.032004764
1624010_a_at	0.911410012	0.79966894	1.127543077	0.986268163	1.066435398	1.054039204	0.937911227	0.937689502	0.910440719	1.130137487	1.149126296	1.128636241	0.95798231	0.77916646	0.42649522	0.59509498	1.139734166	0.974361291	0.924826919	0.716684285	0.983475438	0.982169014	1.123815531	0.999763597
1624011_at	0.821029407	1.030906888	0.925052476	1.302504773	1.090097607	0.811342027	0.853704669	0.862053985	0.820261759	0.714549978	0.888881793	0.749096102	0.789911989	1.01907166	1.450445344	1.310430329	0.796414707	0.988519596	1.194851511	1.106846592	0.803875142	0.842739843	0.950377871	1.009780098
1624012_at	1.182860501	1.047919023	0.601443737	0.887394733	0.979224649	0.875637485	0.878464627	0.814427757	0.885848421	0.92513821	0.877068265	0.935899418	0.737660959	1.238147885	1.148790486	0.905307142	1.128770902	1.181530116	0.906221809	1.268951092	1.054807531	1.067077052	0.996781723	0.927103644
1624013_at	1.068756875	1.030038925	0.913591053	1.106958275	1.011795958	1.184926616	1.07417652	1.004526841	1.125801499	0.895589027	0.94773181	0.872529823	0.830284701	1.08211527	0.846099246	1.142631058	1.037588823	1.050557648	1.094052873	0.740483325	0.9449815	0.920650561	1.103102325	0.935159932
1624014_at	0.841254937	0.810365227	0.84567023	0.873075545	0.98954133	1.048758478	0.922845387	0.985782261	1.025808345	0.943440414	0.975762914	0.955394468	0.904710984	0.637571	0.791250098	0.988131961	1.038118257	0.786769938	0.882303263	0.800753471	0.966874638	0.979125619	1.136440071	1.068198719
1624015_at	1.051299827	0.757041003	1.048848199	1.449698811	0.90802629	1.051025923	1.008495172	1.160110782	1.118098047	0.912769288	1.032263696	0.971015397	0.927609129	1.005861803	1.022896745	1.19398528	1.388696018	1.32867546	1.596538367	0.856708003	0.884240424	0.940666033	1.042172488	1.150338459
1624016_at	1.07160239	1.058051113	0.937032543	1.041997826	0.936815256	0.988659112	0.91773675	0.843904451	1.040292489	0.860047612	0.913323019	0.821146377	0.824761241	0.998152398	1.115200356	1.007889832	1.012807772	0.943387692	1.112276747	1.106470489	0.941668604	0.899075529	1.077279637	0.919549589
1624017_at	0.953066205	0.882333719	0.94151561	1.209772051	1.201792922	1.190945912	1.308872148	1.123964171	0.933950723	1.198029059	1.204966683	1.064537484	0.979665373	1.049294109	1.187689827	1.255412103	1.08016523	1.189225898	1.006639354	0.946055741	0.994242477	0.883458024	0.909902403	0.858727243
1624018_at	1.133172549	1.221221671	0.924648025	0.968373486	0.956267073	1.002749334	0.9445151	0.925308392	0.967199092	0.802818946	0.982929592	0.992447158	0.984885898	1.253326084	1.195875119	0.984586012	0.927900787	1.026288768	1.012660075	1.214596901	0.816761396	1.009682856	1.061655165	0.979665007
1624019_s_at	1.029874293	1.233469363	0.598247724	1.234081471	0.86009983	0.920049907	0.841286714	0.791122591	1.013905778	0.777424518	0.715024192	0.77837771	0.800496684	0.994743067	1.388223701	0.62781166	0.834941121	0.806459484	1.434811898	2.211210446	1.08727023	1.088603322	1.093622296	0.940372144
1624020_at	1.045233508	1.062577466	1.258381117	1.016621361	1.60405794	1.198368572	0.970492712	1.070262192	1.367250532	1.066853448	1.028741285	1.063370198	1.317150029	1.084159807	0.631853121	0.896838159	0.983677465	1.020311311	0.633780947	0.704534162	1.037047374	1.03366144	1.234804298	1.102802915
1624021_a_at	0.878657539	0.745381608	1.229104146	0.862248201	0.887205655	1.024612897	1.008674825	0.986263305	0.978578367	1.453156556	1.526414671	1.631368054	0.975684058	1.095442641	0.76937341	0.902780078	1.178802281	1.469640021	0.971869596	0.852226836	0.952006413	1.068758106	1.015801002	0.977781224
1624022_at	1.045259586	1.056220394	0.986665373	0.836095798	1.092048763	1.008372663	0.639002691	0.542924175	1.223064015	1.136120469	1.151142073	1.118620286	1.589473746	1.046777743	0.851848285	0.908259401	0.989622613	0.991059962	0.765621304	0.937890964	0.986950695	0.971748242	1.57804134	0.849643018
1624023_at	1.077544211	1.01485431	1.146403599	0.925404535	1.030538674	0.96598699	0.919517751	0.938070592	1.098222979	0.989246268	0.987315215	0.974079676	1.039718046	1.015854951	1.020593177	1.013162771	1.061772317	1.000985995	0.897981375	1.007333872	1.001955863	0.986594414	1.050536533	1.020176708
1624024_s_at	1.085519431	1.211081127	0.9455068	1.204174673	0.945622177	1.046821863	0.981896181	0.893695154	1.159321628	0.81662299	0.849929283	0.799678191	0.801600484	0.900137467	1.211789772	1.063014412	0.896322639	0.743251172	1.273420507	1.139956108	0.960812865	0.940876149	1.066122757	0.910172757
1624025_at	1.058385172	1.224413272	0.874338841	0.956608838	0.969911506	0.973304272	0.911003624	0.930303857	1.009158113	0.944649005	0.935235404	0.927199376	0.882576282	1.140801301	1.167774794	1.045784669	0.864401911	0.931712623	0.986284658	1.116649373	1.010065489	0.991407482	1.068386828	1.021185682
1624026_at	0.99823009	1.149790976	1.021510625	0.91248051	0.956530643	1.049122391	1.019999009	1.010688149	1.038042278	0.964601624	0.956473982	0.929984494	1.001952632	0.994197666	1.424242053	1.159091976	0.868183967	0.864676874	0.953948018	1.228756719	1.008497505	0.972305061	1.028552363	0.990871698
1624027_at	0.899692217	0.875223622	0.97340086	0.838281399	0.871513477	0.968366204	0.921576094	0.861664661	1.057235122	0.959281655	0.963400551	0.96592355	1.010938058	0.915212264	1.230251657	1.005325653	1.027956964	1.045689629	0.961868544	1.223734471	0.995724628	1.002618847	1.050771837	0.934990249
1624028_at	0.867229117	0.839440786	0.924397111	1.01646265	0.861672636	1.029367149	1.034561998	0.874891925	1.032326265	0.850764964	0.87008495	0.857831076	0.882619684	0.944462362	1.038214962	0.751960966	1.033103384	1.125108975	1.179639005	1.380676669	0.977795287	0.985916462	0.994978697	0.845664084
1624029_at	0.985197598	0.867354663	0.967322033	0.887299574	1.147733849	0.941931907	0.970033171	0.949057487	1.01755515	0.877603207	0.771524895	0.739369198	0.705860176	1.046756427	0.968850244	1.004790324	1.135864762	1.206837839	0.773088268	0.964231264	1.137491754	0.958321893	0.971030615	0.978376323
1624030_at	0.911432991	0.753438293	1.258325167	1.011112682	0.939679953	1.042464512	0.931084321	0.941224732	1.12593902	1.031844891	1.123422107	1.02849846	0.980947409	1.011288131	0.993609551	0.919263278	1.209698258	1.342230863	1.076018148	1.08087593	0.918483698	0.915504914	1.119624172	1.01089097
1624031_at	1.06435844	1.050738961	1.321688684	0.900567998	0.897876664	0.972114298	0.952876228	0.945256389	0.921951876	1.07771963	1.06023565	1.046056657	0.885686783	0.985371614	1.01092532	1.00276003	1.01296181	0.937789167	1.002997444	1.008142815	1.016490654	0.986626565	1.020189473	0.992003328
1624032_at	1.111391024	1.122664213	0.796423985	1.04361775	1.109084411	1.158215223	1.026635516	0.934991463	1.148369142	1.021105902	1.043929204	1.015816139	0.980681956	0.978413813	0.991489736	0.909681054	0.989958538	0.871510645	0.940972337	1.089931171	0.978137118	0.973069951	1.128165941	0.910733604
1624033_at	0.658294777	0.707195159	1.451724188	1.100631458	0.861499913	1.220206168	1.514290181	1.260796613	0.916379208	1.249466336	1.258564926	1.4757446	1.207629142	0.879713732	1.223927066	1.057796137	0.930853059	1.243947617	1.277575819	1.157053824	0.992770663	1.172561359	0.80579415	0.832599081
1624034_at	1.14179078	1.207666822	0.977104852	1.222876523	1.127433973	0.938443426	0.997901534	0.912179214	1.035715357	0.764336833	0.857470553	0.789430131	0.857784929	1.240752413	0.91738408	0.901826798	0.945451808	1.027396291	1.084654669	1.017250853	0.891385518	0.920649844	0.940416859	0.914097417
1624035_a_at	1.497978818	1.605308263	0.53498237	1.107275631	0.876501082	1.191580001	1.245882956	1.174923586	0.826808126	1.079091394	1.118477664	1.022916439	0.797052957	2.4626498	0.970395464	0.887562797	0.933140913	1.534066607	1.26329066	1.09332598	0.964785823	0.914561347	0.95641408	0.943044915
1624036_at	4.479501045	8.721731918	0.36439851	1.862129029	0.733801042	1.050385884	1.158839908	1.008860532	1.091656975	1.277699706	0.995483283	1.012680722	1.18622998	10.19137956	1.401252233	0.253117319	0.513602239	1.168504106	2.537648385	5.535979286	1.283496897	1.017275467	0.906411556	0.870578003
1624037_s_at	0.938959514	0.996980712	1.521175415	0.83906239	1.023561918	1.101573191	1.044591928	0.979554203	0.868953217	1.452285889	1.448576852	1.544212403	1.233259446	0.946298685	0.840404539	0.872408109	0.941803088	0.949164486	0.819747565	0.963315827	1.00256047	1.06602035	1.054548825	0.937738629
1624038_at	1.010995364	1.223247199	0.854665869	0.985141003	0.882236747	0.968651618	1.058655285	0.934598701	0.946780192	0.986945082	0.92665719	0.947857109	0.954202774	0.896534186	1.19565931	1.24180204	0.826484921	0.732913337	1.116640183	0.96284212	1.065059542	1.022877845	0.914983028	0.882816829
1624039_at	1.223661493	0.988893891	0.788443543	1.073944237	1.104591913	1.026383061	0.936873367	0.910039437	0.854290859	0.80637243	0.890618321	0.846697144	0.721141733	1.094852871	0.808002105	0.899079404	1.23740424	1.107148988	0.9722543	0.898699382	0.905407413	0.950684625	1.095540867	0.971357997
1624040_at	1.021724803	1.223010105	0.882649522	1.310842323	1.196475541	1.007199994	0.954818958	0.946023186	0.998941043	0.904728483	0.915086578	0.909993467	0.854429319	1.083387722	0.825314727	1.082290125	0.83541812	0.885837097	1.095586393	0.762563298	0.988680748	0.994434285	1.054859653	0.990788021
1624041_at	0.979129842	0.96919319	1.015949391	0.996879701	1.095073395	1.017989633	0.957879393	0.94847249	1.031416196	1.118962311	1.128225452	1.041169058	1.023255928	1.06310742	0.874576966	0.916484076	1.010252499	1.096899391	0.910331404	0.954274044	0.991789636	0.922837767	1.062753453	0.990179449
1624042_at	0.763122097	0.640962641	1.094536748	0.656197082	0.995929296	1.037339791	1.107511822	0.970830503	0.892658251	1.556876252	1.591948538	1.728993019	0.972669984	0.675615769	0.651067314	0.822745485	1.190587482	1.054064193	0.658879184	0.791335019	0.977968958	1.086086	0.936639926	0.876587034
1624043_at	0.932666954	1.065833184	0.973626931	1.0967242	0.892987017	1.015666662	1.059042587	1.056167505	0.968393288	0.947127123	1.252687216	1.090848294	1.017180416	1.117192886	1.003853855	1.146796923	0.875059031	1.048187373	1.228152458	0.875354507	0.756076306	0.870806598	0.959042322	0.997285206
1624044_at	1.074925418	1.226149977	0.700606879	0.814763195	0.9807212	0.894435221	0.881813422	0.852507214	1.039529386	0.993064282	0.748133345	0.895312912	1.057514061	1.204290776	1.3192778	0.865716771	0.87666716	0.98217249	0.830779629	1.523913876	1.327389414	1.196729057	1.014313458	0.966765977
1624045_at	0.89515128	1.196321588	1.002822826	1.384632591	1.123596	0.888992476	0.939966526	0.831303677	1.049576054	0.805999291	0.847704229	0.762448654	0.928607759	0.929246929	1.032998387	1.157877812	0.748253052	0.776753457	1.232322464	0.892148011	0.95080249	0.899427687	0.945770356	0.884397108
1624046_at	1.258144948	1.163312396	0.986379313	1.031150012	1.008977989	1.071011322	1.014602476	1.059176658	1.213863075	0.805920215	0.815002173	0.77343145	0.893238143	1.202790564	0.915147629	0.906515114	1.08151942	1.033935999	1.021974734	1.009522748	0.988856523	0.948993114	1.055596992	1.043932656
1624047_at	1.0288231	1.022642531	0.959238502	1.014311196	1.058149859	1.025441482	1.10162403	0.938659672	0.991975008	0.768179863	0.862139588	0.793327857	0.804899869	1.006369913	1.038665528	0.972626423	1.006043724	0.984087678	0.958570458	1.067897708	0.891015648	0.920184931	0.930845237	0.852068987
1624048_at	1.093867572	1.184436115	0.894205501	1.156492235	0.94903913	1.023572744	0.970597401	0.968213615	1.058797851	0.899117704	0.922106635	0.925136071	0.888345993	1.133037463	1.208271091	0.861754974	0.923534463	0.95660496	1.218592784	1.402105156	0.975069119	1.003285342	1.054580141	0.997544
1624049_at	1.114254449	1.276112052	0.888263283	0.872910978	0.802213577	1.122911755	1.069173544	1.165357827	1.05114755	0.820745865	0.92397003	0.902679916	0.930431068	1.085566814	0.850577628	1.061960808	0.873163487	0.850682989	1.088127905	0.800950112	0.888281912	0.976958003	1.050261448	1.089961338
1624050_at	1.12400842	1.176118709	1.112491443	0.96667394	1.076864201	1.076578511	1.015378166	0.984396079	1.036317842	0.899354473	0.855327628	0.882623709	0.933591595	0.889053607	0.902729049	0.939981263	0.955693003	0.75592166	0.897674877	0.960369196	1.051473661	1.031913012	1.060273449	0.969487144
1624051_at	1.179676172	0.937136151	0.811924598	0.740258777	1.026041562	1.00338302	0.990107797	0.878911551	0.921096842	0.990511503	0.957058852	0.976160017	0.912736561	1.297282834	0.820486657	0.862847646	1.258809802	1.384305613	0.721470557	0.950905599	1.034953598	1.019958193	1.013407856	0.887692789
1624052_at	1.099399855	1.356038395	0.787018432	1.047969381	1.080225447	0.948019051	0.997092696	0.900004151	0.98144618	0.871656782	0.843557896	0.832865832	0.707785512	1.007321803	1.254564818	1.224999315	0.810743899	0.742841653	0.970139506	1.024135118	1.033309967	0.987325038	0.950783267	0.902628367
1624053_at	0.869750283	0.903796344	0.810142752	1.015506664	1.104108575	1.083330982	1.13384197	1.066189412	1.067730431	1.256794941	1.190274265	1.180815497	0.94505538	1.120134409	1.024848219	1.133925103	0.962329942	1.239365944	0.919752538	0.903805918	1.055886848	0.992053287	0.955451475	0.940333345
1624054_at	1.163440128	0.690665493	0.871647403	0.976942868	1.500275622	0.921504545	1.221988694	1.021337282	0.902703538	1.345154746	1.164846205	1.376566456	1.112681851	1.543767064	1.208808209	1.442979068	1.684520422	2.235187771	0.651175593	0.837717078	1.154791714	1.181758115	0.754102349	0.835799289
1624055_at	1.045537473	1.269703064	1.050162244	0.925019129	1.069526967	0.902704243	0.90066084	0.854803718	0.921946757	0.942759005	0.961481599	1.064869675	0.98173664	0.98842976	1.001242417	1.112471909	0.823450382	0.778473163	0.864886214	0.900015909	0.98052735	1.107529957	1.002268782	0.949085027
1624056_a_at	1.060301307	1.156781254	0.930645655	1.161972291	1.095009072	0.988761906	1.059187359	1.017608009	1.09774612	0.870468158	1.233651332	1.010990209	0.954132541	1.690050763	1.207993742	0.971583295	0.916596205	1.460994252	1.061153118	1.24332494	0.705603062	0.819510491	0.933509919	0.960744103
1624057_at	0.498481582	0.556118019	0.68623851	0.721716905	0.680056521	0.718808104	0.940619501	1.29582247	0.84925977	0.88043687	0.865508298	0.929692288	1.257745455	0.498330977	0.890073272	0.712024497	0.896359343	0.896088529	1.061260178	1.2500599	1.017248329	1.074157567	0.76418584	1.377626627
1624058_at	1.123061573	1.116299618	0.962695215	0.845099476	1.967265167	0.85883165	0.872826896	0.781831418	1.123327696	0.874785276	0.889391568	0.775715643	0.752613986	1.038384999	0.389974109	0.700848338	1.006057473	0.930202772	0.429580867	0.556431524	0.983577208	0.872186864	0.983965612	0.895746249
1624059_at	0.798448508	0.933426922	1.13647358	0.855655789	0.8972053	1.041843543	1.144607373	1.070074101	1.048859896	0.867798343	1.496338957	1.4095971	1.476254889	0.94892467	1.137395846	1.057612075	0.855394772	1.016603066	0.953690074	1.075437651	0.579947704	0.94203061	0.910219144	0.934883111
1624060_at	0.692610973	0.696281697	1.228667851	0.793876595	1.026233369	0.91719312	1.076751685	1.078750478	0.947552223	1.156720207	1.25359697	1.171218572	1.29341699	0.929424864	0.964175626	0.952783037	0.994728105	1.334840293	0.773582908	1.01195717	0.922720966	0.934286377	0.851814891	1.001856318
1624061_at	1.097161479	1.173812273	0.985631989	1.242292779	3.585249275	1.083489942	1.41153681	0.880932546	1.930650953	0.865820727	0.970931127	0.895189385	0.907178595	1.170163909	0.485863162	0.46802717	0.934699274	0.996891868	0.346501089	1.03810888	0.891742682	0.921990613	0.767595952	0.624094632
1624062_at	1.034237797	0.937837645	0.872576713	0.901507257	0.990902898	1.061368465	0.908140472	0.97618948	1.137303076	0.950601775	0.942297999	0.925256	1.057559933	0.987118796	0.625634591	0.559517076	1.102789808	1.052547636	0.909783652	1.118168897	1.008812261	0.981914428	1.168727193	1.074932249
1624063_at	1.199318992	1.473880987	0.880890933	1.150475347	0.963529573	0.96887136	0.925426255	1.028445442	1.083539187	0.783324578	0.779477675	0.754860553	0.91770785	1.167914801	1.122339108	0.932191683	0.813714949	0.792407807	1.194021833	1.20397889	1.004935232	0.968418438	1.046946048	1.111320795
1624064_at	0.809267057	0.834783743	1.129066848	0.919275466	1.376646228	1.061762561	0.943208937	0.901287052	1.001056564	1.110344066	1.226502306	1.217237529	0.960657627	1.042090332	0.784902973	0.80424742	0.969433179	1.248335681	0.66776449	0.975947145	0.905293093	0.992446181	1.125691794	0.955553977
1624065_at	0.865940229	0.817016568	0.766557355	0.776746532	0.800213418	0.853464651	0.874690266	1.052523736	0.935087201	1.15314129	0.961378206	1.042403533	1.058287629	0.922373065	0.878396187	0.825907008	1.059880867	1.128952704	0.970674216	1.063553376	1.199466852	1.084280387	0.975733565	1.20331022
1624066_at	1.067587776	1.200719934	1.017653847	0.983118833	0.886024246	0.96523537	0.83966066	0.862558877	1.013603631	0.845449845	0.8593796	0.863297225	0.909793123	1.394946715	1.118905833	1.093230932	0.889123055	1.161758604	1.109584572	1.023485341	0.983790917	1.004558667	1.149554119	1.027270799
1624067_at	1.228009204	1.107104935	1.219522919	1.170363552	1.494799912	0.798442391	1.096718658	0.843018957	1.089819178	1.058216584	1.291150823	1.138918017	1.00079446	0.928228291	0.422245152	0.523382114	1.109207596	0.838428465	0.782956664	0.806762669	0.819591767	0.882095257	0.728028456	0.768673853
1624068_at	1.230749544	1.215423602	0.942670285	1.134382028	0.951418048	1.07595007	1.118362002	1.09837863	1.024882534	0.842984718	0.9665431	0.914907564	0.984200483	1.041041551	1.011264928	0.854459336	1.012609548	0.8565257	1.192306611	1.1835144	0.872164643	0.946577099	0.962076741	0.982131571
1624069_at	0.700099012	0.619193109	1.097557454	0.484513019	0.545076634	1.181671316	1.274356337	1.023038579	0.98896251	0.863549542	0.846625371	0.830488874	1.115112533	0.523534622	1.017946243	0.875952916	1.130663443	0.84551106	0.888889725	1.162101551	1.019990154	0.980940216	0.927269149	0.802788474
1624070_at	0.999524469	1.039851873	1.117231053	0.538810281	0.968324635	0.933376902	1.087528178	1.023755464	1.024205151	1.174248705	1.045266578	1.174288278	1.099556412	0.833028097	0.919469369	0.835805918	0.961218127	0.801102656	0.556435581	1.100099137	1.123396395	1.123434254	0.858255372	0.941359943
1624071_at	0.990647583	0.927330557	0.707492299	0.827103073	1.24879847	1.006555898	0.873096316	0.908304567	1.11114943	1.025278432	0.898072181	0.905146814	1.264602337	1.126614596	1.04090974	0.85142381	1.06827881	1.214900758	0.662319095	1.222551834	1.141643683	1.007877577	1.152857799	1.040325735
1624072_at	1.028593542	1.264796912	1.00076315	1.122131164	0.966477629	0.974197616	0.954779998	1.015354302	1.03477438	0.892254542	0.950137451	0.872164779	0.939848405	1.054590171	1.207429718	1.190702981	0.813247987	0.833801981	1.161052393	1.014047783	0.939079437	0.917935377	1.020337269	1.063443205
1624073_at	0.921123517	0.929807687	1.064798947	0.999737817	0.702399441	0.916992291	0.862154274	0.918366007	0.960849851	0.852459737	0.780036401	0.856392333	0.871757259	0.932861364	1.017039882	0.88181978	0.990660251	1.003284202	1.423318071	1.153342105	1.092846098	1.097887653	1.063605806	1.065199159
1624074_at	0.666012348	0.720636939	1.845118634	0.416166903	0.728301554	1.053948478	1.338524267	0.944907725	0.532899999	1.072925606	0.947602121	1.105324701	0.748203051	1.053888429	1.699958867	1.473235029	0.924199568	1.4624402	0.571421138	1.153895226	1.132253276	1.166443886	0.787395868	0.705932457
1624075_at	1.126476326	1.179657983	0.857690111	0.851596208	0.956549835	0.855947192	0.792794968	0.831689212	0.963048193	0.741872958	0.837178574	0.867968875	0.951396987	0.996674948	0.8972689	0.740384111	0.954917733	0.844884672	0.890278977	1.211896483	0.886158558	1.036778654	1.0796577	1.04905965
1624076_at	1.173068709	1.109247637	1.289697068	0.95310081	0.999720526	0.970746075	1.072530063	1.018820076	0.954462888	0.927319056	0.905905958	0.938042912	0.990504279	1.074414721	0.809209177	0.907792751	1.057535459	0.96859771	0.953367251	0.891402994	1.023637219	1.035474933	0.905099175	0.949922162
1624077_at	1.176890765	1.172507731	0.840415431	0.98940166	0.90712188	1.052726218	0.976425822	0.96768634	1.041066071	0.887445772	0.860617628	0.84573587	0.889146539	1.395624166	1.008359538	0.875308706	1.00373817	1.190289947	1.090704217	1.152004466	1.031173129	0.98270805	1.078142542	0.991049518
1624078_at	1.036031517	0.897970659	1.059036131	0.890244625	1.011138037	0.959626321	0.782549841	0.760618935	0.949154913	0.974129554	0.924388441	1.010702808	0.812321925	0.903564295	1.134292983	0.942101069	1.153747627	1.006229197	0.880438271	1.204003499	1.053809752	1.093374563	1.226281408	0.971975068
1624079_a_at	0.963746222	0.950010074	0.95808056	0.886660094	1.28262322	1.053176887	0.906430896	0.821048818	1.195438756	1.361142504	1.310306537	1.69461223	1.873636738	0.87291712	0.851763001	0.840434627	1.01445895	0.918850383	0.691286483	1.013479185	1.038797003	1.293294495	1.161894295	0.905804096
1624080_s_at	0.491276795	0.947472578	1.410823734	0.700167949	0.923304298	0.939604068	0.810009214	0.92687254	1.105779037	1.193924881	1.162985359	1.346997168	1.640062141	0.9513425	1.137079221	0.826157461	0.518512943	1.004084469	0.758328484	1.376346852	1.026603536	1.158223668	1.159991827	1.14427407
1624081_at	1.229047061	1.250539854	0.875068279	1.093964133	0.91517203	1.019706933	0.997207119	1.046557366	1.071155596	0.749002856	0.691503908	0.715083368	0.764963135	1.037959582	1.195072353	1.221174873	0.982813188	0.830009199	1.195364475	0.978625076	1.083150575	1.034098809	1.022562829	1.049488462
1624082_at	1.016867039	1.1996974	0.986734648	1.188872877	1.057260236	1.034840933	0.934801892	0.95097972	1.053909027	0.917097708	1.021532526	0.847278997	0.92070798	1.150601893	1.072372502	0.847607177	0.847602936	0.959076758	1.124484622	1.265176288	0.897766526	0.8294195	1.107016301	1.017306156
1624083_s_at	0.85158383	0.996152782	0.925249994	0.901002441	1.133113787	0.932466482	0.882216937	0.917218105	1.054071601	1.132295059	1.116887815	1.283249547	1.364721458	0.898346766	0.974515479	1.179061948	0.854872712	0.90181625	0.795156189	0.826517623	1.0137948	1.148951157	1.056958264	1.039674107
1624084_s_at	0.940721713	0.817552068	1.449570408	1.014982963	0.991866079	0.981419172	1.012131585	0.927113903	0.898142167	1.118068668	1.09449866	1.079896862	0.931052303	0.767480976	1.023816165	1.119124736	1.150656637	0.938754859	1.023306457	0.914836507	1.021534981	0.986658916	0.969655712	0.916001355
1624085_at	1.151372406	1.23257729	1.008286444	0.988060954	1.131337674	0.962540555	0.990977833	1.047363056	0.978955173	0.935975454	0.938754635	0.921970213	0.894651429	1.047110661	1.226860535	1.531129301	0.934117816	0.849529413	0.873356361	0.801278203	0.997039502	0.982120544	0.97130382	1.056898571
1624086_at	0.864275119	0.841101782	0.740075739	0.822080279	0.936467717	0.878426862	0.90964909	0.87505989	0.895030999	1.038636965	0.850974129	1.006903029	1.036525209	0.880557302	1.107245531	1.142286855	1.027551168	1.046909329	0.877852236	0.969323534	1.220527075	1.18323577	0.965676623	0.961975227
1624087_at	1.042280411	1.216017912	0.945213946	1.1772236	1.015982974	0.999676651	0.833145658	1.02408829	1.074430317	0.731579571	0.833855018	0.781486663	0.847053187	0.987696292	0.962672324	1.21272165	0.857125871	0.812238276	1.158704063	0.793811444	0.877346247	0.93719729	1.199882207	1.229182773
1624088_at	1.018715143	1.21532102	1.014149187	1.004741151	0.969755324	0.988073576	0.986857686	0.962415566	0.95174857	0.827310909	0.908551434	0.875565925	0.915568145	0.930757973	1.146675584	1.308175509	0.838227206	0.765853595	1.036076964	0.876545675	0.91058236	0.963694395	1.001232082	0.975232376
1624089_at	1.19283247	1.509705873	0.883878344	1.150672941	0.914560006	0.927168771	0.982150945	0.856247082	1.007591402	0.913764835	0.966546849	0.928158149	0.936413956	0.924022689	1.283341783	1.060969433	0.79010918	0.612054775	1.25817107	1.209593551	0.945391148	0.960282629	0.944018611	0.871808031
1624090_at	0.733872994	0.681677921	0.940097851	0.662906696	0.896620517	0.711682793	0.970110841	0.798981827	0.581576544	1.084121174	0.896347889	0.968661739	0.725816015	0.772192827	1.16969568	1.126627686	1.076568526	1.132782512	0.7393392	1.038227353	1.209487062	1.080676098	0.733609773	0.823598494
1624091_at	1.036706307	1.080680825	1.023938557	1.094331371	1.051717981	1.047176218	0.999507442	1.014201821	1.085857876	0.860008904	0.884749724	0.86842352	0.956950088	0.978863374	0.950628785	1.025813066	0.959308506	0.905783976	1.040517886	0.92670762	0.972036363	0.981547094	1.047692268	1.014701621
1624092_at	0.495920687	0.463223318	0.667127212	1.064984467	1.250037782	0.717057644	1.052578411	0.803115588	0.957047659	0.556272367	0.501405784	0.59096612	1.094207285	1.238709178	0.773899242	1.009634047	1.07058662	2.674107992	0.851961823	0.766514604	1.109425507	1.178618472	0.681239171	0.762998347
1624093_at	1.160255003	1.206519923	0.953764829	1.002573697	0.931988684	0.930016083	0.87733887	0.882223227	0.897654604	0.914154309	0.84891328	1.029078065	0.894819938	1.027215336	1.577339191	1.137404289	0.961654243	0.851386965	1.075735913	1.386788503	1.076852408	1.212229906	1.060042036	1.005567241
1624094_at	1.009096733	1.164793505	0.857629665	1.129502288	0.998839311	0.999076333	0.990950829	0.945392939	1.027945545	0.771911023	0.814281768	0.807642166	0.755588284	0.9402853	1.291239579	1.160963796	0.866331009	0.807254931	1.130814812	1.112213476	0.947965499	0.991846062	1.008199705	0.954026084
1624095_at	1.182911886	1.260301653	1.022294899	0.943330601	0.885327875	1.025810999	0.977752272	0.91202245	0.971613826	0.975416715	1.080022762	0.995357641	0.903747254	1.232994875	0.906263193	1.019489221	0.938594251	0.978333142	1.065515532	0.888938474	0.903144591	0.921608021	1.049152253	0.932774565
1624096_at	1.019368274	1.045667802	0.885435062	1.082223341	0.948186689	1.033544914	1.163712653	0.974509818	1.084441758	0.792018207	0.784094606	0.813581208	0.888531434	0.911018814	1.018939094	1.116259663	0.974849061	0.871231583	1.141361035	0.912815475	1.010105414	1.037605923	0.888144432	0.837414473
1624097_s_at	0.617313578	0.731854954	1.598202918	1.073488437	1.443844601	1.087522399	1.117664999	0.949073967	0.979631321	1.416631846	1.854639599	1.917874104	1.483222884	0.810584267	0.935337689	0.886957299	0.843491699	1.107575023	0.743493058	1.05454647	0.763831338	1.034095306	0.973030738	0.849157814
1624098_s_at	0.741383191	0.573891152	1.1107955	0.880079927	0.646056624	0.874235828	0.902833287	0.849643436	0.841539321	1.42962829	1.374092869	1.35232566	1.201804316	0.907980565	0.838722872	1.078177605	1.291853322	1.582147699	1.362233424	0.777907896	1.040416061	0.984158852	0.968324762	0.941085633
1624099_at	0.509338702	0.623334097	0.800488327	0.881630792	0.597059591	0.818719283	0.883792238	1.078384401	0.825428344	1.053756597	0.922028923	1.113861706	0.932960527	0.74975396	0.797158784	1.145991435	0.817119912	1.202812365	1.476621103	0.695606232	1.142867182	1.20805506	0.926370755	1.220178629
1624100_at	0.997609044	0.925170179	1.497433595	0.966345414	1.078127544	0.825687011	1.046556145	0.967076259	1.088249477	1.009211799	1.010729947	1.163154695	1.066685924	1.109747972	0.709007514	0.816199651	1.078297881	1.199506856	0.896318269	0.86866922	0.998497968	1.150806601	0.788956249	0.924055784
1624101_at	0.760405259	0.304194948	0.555376985	1.411312314	1.30429188	0.904474792	1.719098736	0.84504357	0.913069297	1.847428321	1.056706978	1.474561683	1.459555581	1.705117396	1.478063074	1.659296181	2.499730075	5.605344233	1.082052518	0.890777121	1.748288183	1.395431008	0.526133126	0.491561975
1624102_at	1.081912423	1.146436949	0.96086109	1.082783324	1.091284057	1.064213586	1.016324115	0.983281462	1.088770131	0.848855862	0.853242439	0.767686733	0.859367171	0.982794823	1.133044403	1.090119339	0.943717336	0.857260248	0.992210339	1.039376481	0.994858932	0.899728726	1.047120274	0.967488075
1624103_at	1.031882091	1.117311938	1.015061252	1.271828664	1.361240211	0.939217589	0.978021198	0.882698975	1.171792947	0.833962577	1.071575561	0.953537537	0.891808806	1.094907618	0.53966057	0.75325641	0.923539842	0.979948017	0.934316114	0.716436744	0.778258303	0.889846289	0.960324369	0.902535627
1624104_at	1.058612223	1.132153134	1.032301001	0.935248262	0.932902732	1.107302372	1.014990356	1.014008023	1.044122484	0.93718079	1.015201602	0.952574645	0.974909384	0.988170821	1.127923803	1.172392654	0.935043318	0.872824348	1.002514228	0.962070002	0.92314747	0.938310818	1.090948663	0.999032176
1624105_at	0.995313656	0.872668207	0.961224697	0.824601439	0.955875037	1.046829788	1.156204336	1.096835694	1.081755139	1.438375037	1.522833825	1.363927616	1.454843191	0.923687677	1.292559577	1.164649962	1.140540755	1.058463765	0.862666569	1.109826659	0.944538408	0.895650986	0.90540206	0.948652119
1624106_at	0.783178249	0.684810436	0.842062062	1.044526172	1.101937171	1.200320113	1.15921605	1.126105854	1.031316159	1.283674541	1.098590041	1.163341991	1.110211711	0.989752835	1.832697377	1.008285903	1.143642398	1.445294615	0.947899934	1.817636617	1.168474583	1.058940959	1.035458501	0.971437425
1624107_at	1.19744136	1.106389567	0.894163903	1.035817265	0.947456981	1.053643511	0.992740706	0.846283258	1.029929036	0.873153071	0.954892794	0.886649953	0.922977299	1.104615168	0.984062679	0.916414373	1.082296323	0.998396226	1.093260471	1.073818468	0.914399058	0.928533505	1.061348149	0.8524716
1624108_at	0.954476576	1.068761989	1.014237836	0.972363554	1.011592867	1.072705621	0.995865453	0.97043153	1.06636429	0.953185766	1.034656806	0.95532276	0.937472945	0.96498548	1.066302067	1.116469741	0.89306748	0.902900262	0.961220256	0.9550658	0.921257909	0.923323323	1.077159187	0.974460483
1624109_s_at	0.74617183	0.941426886	1.322170689	0.970311187	1.010896712	1.270496792	1.431088412	1.194918793	0.641599958	1.32340689	1.161957281	1.297964191	0.791831262	0.931923985	1.110744623	1.266382868	0.792596686	0.989905854	0.959851957	0.877100166	1.138946252	1.117049837	0.887783579	0.834972027
1624110_at	0.98735385	1.152736449	0.912988029	1.033428706	0.898136644	1.005331493	0.862930266	0.881353933	0.962627993	0.874023808	0.974919456	1.016822753	0.976016197	1.108978997	1.031636928	1.047516123	0.856530433	0.962040367	1.15063639	0.984841096	0.896508735	1.042981291	1.165020551	1.021350123
1624111_at	1.096263082	1.388012737	0.957747095	1.096062643	0.996251636	1.032357463	0.840819548	1.021022681	1.071342843	0.696814484	0.734671903	0.778171571	0.795944251	1.128863059	1.243716988	1.154061883	0.789807653	0.813294453	1.100186543	1.077686566	0.948470306	1.059209653	1.227799075	1.214318439
1624112_at	1.178288847	1.144663357	1.111656536	1.081261922	1.005027254	1.013976495	1.052996361	1.006958886	1.092397033	0.797891383	0.745379437	0.780299198	0.776569926	1.086097227	1.319303223	1.263523122	1.029375877	0.948835498	1.075853334	1.044146482	1.070449952	1.046848302	0.962943969	0.95627955
1624113_at	1.299494634	0.986483624	1.037101927	0.732317987	1.356584609	0.954908894	0.978626961	0.853756716	1.000611431	1.094647695	1.090533208	1.275592748	1.037066332	1.227993223	0.843639211	0.926158237	1.317299753	1.244818661	0.539824779	0.910901807	1.003772914	1.169696382	0.975763935	0.872402611
1624114_at	0.940391561	0.807605334	1.334304583	1.265405359	0.811966484	0.959951558	0.843915796	0.980536369	0.951961596	0.97538819	1.088359195	0.977173569	0.863172981	1.150393758	1.16424531	1.384670141	1.1644197	1.424450421	1.55844531	0.840810584	0.896200624	0.897841056	1.137496848	1.161888868
1624115_s_at	1.052161247	1.056492325	1.041814656	1.028831387	1.070257241	0.961802394	0.99058029	0.990002567	1.030955815	1.016896922	1.032637602	0.889754164	1.053226513	0.906097172	1.012864648	1.017378569	0.995900512	0.857646715	0.961293554	0.995563185	0.984756822	0.861632544	0.970948447	0.999416783
1624116_at	0.970309831	0.688037766	1.306772377	1.009010415	0.703938248	1.024117974	0.974001998	0.987231881	0.964882639	1.405051929	1.493981155	1.316900583	0.889574659	1.06913213	0.953094482	1.094566255	1.410256645	1.553885823	1.43337916	0.870750837	0.940475001	0.881470679	1.051453668	1.013583015
1624117_at	0.608118919	0.77088703	1.501370678	0.883438214	0.79828876	0.978879965	0.782817318	0.882556672	1.045917904	1.068257054	1.207975589	1.404312552	1.054722294	0.468384001	0.640831053	0.635630285	0.788856077	0.607590974	1.10666498	1.008182066	0.884336623	1.162533883	1.250457729	1.127410766
1624118_at	0.951826705	0.925618291	1.025008582	0.75647613	0.752922961	1.014228658	0.952436603	0.978666482	1.136812816	0.927809278	0.953095584	0.965958346	1.0386539	0.926212688	0.827480599	0.700278643	1.028314494	1.000642162	1.004719167	1.181644774	0.973469286	1.013495774	1.064877866	1.027539764
1624119_at	0.738736333	0.802743439	1.3335594	0.908058308	0.95753637	1.060957854	1.16312822	1.102083243	1.324020201	1.132753322	1.119092521	1.113233238	1.517295825	0.874212039	0.988837672	1.117071208	0.920264553	1.089030437	0.948327746	0.885205584	1.012207034	0.994764255	0.912158983	0.947516554
1624120_at	1.120779128	1.120819372	0.873643001	1.049876903	0.999813438	0.925082515	0.987949416	0.860479485	0.944740292	0.86511222	0.859263476	0.876257135	0.917640459	1.052637418	1.089950948	1.016412551	0.999964093	0.939167759	1.050072807	1.072350934	1.006806696	1.019777006	0.936366276	0.870975245
1624121_at	1.512808274	1.831122096	0.708025387	1.193717848	1.125953286	1.100574187	1.141299603	1.118497339	0.919861045	0.882211328	0.97417126	0.773579094	0.509685882	1.852586592	1.621316423	1.078913588	0.826164611	1.011722045	1.060184168	1.502730562	0.905601883	0.794089423	0.964316629	0.98002079
1624122_a_at	0.905198228	0.711649118	1.259866297	0.727843345	1.072865393	1.12925043	0.979173145	0.990157947	1.181044344	1.499747413	1.42873015	1.558791251	1.624662953	0.954385891	0.773938643	0.881803322	1.271972669	1.341090528	0.678410684	0.877677169	1.049706561	1.091032657	1.153269405	1.011218447
1624123_at	1.049110484	1.119232263	1.054473589	1.051069981	1.039425759	0.983396107	0.933475649	0.930476572	0.909950509	0.941339166	0.987088822	0.991412601	1.036571613	0.970690462	1.031890514	1.241263137	0.937348323	0.867282416	1.011202552	0.831322935	0.953651936	1.004380334	1.05347805	0.996787193
1624124_at	0.948638586	1.03677811	0.932958411	0.875431518	1.016610093	1.047951391	1.207986777	1.09389219	0.910708524	1.277265438	1.326485868	1.253911289	1.162740417	0.905476243	1.425023158	1.373768096	0.91498709	0.873355865	0.8611281	1.037309836	0.962894117	0.945288087	0.867518926	0.905549805
1624125_at	1.37340391	1.152146917	0.919350402	1.017638991	1.248574179	0.802147132	1.336444402	0.846191979	0.821828026	1.129523513	1.129011095	1.159760649	1.023228406	1.785171872	2.15031944	1.582446283	1.192038871	1.549430759	0.815040875	1.358857778	1.000453865	1.02723583	0.600209879	0.633166616
1624126_at	1.184567699	1.18258455	1.052756149	1.293637485	1.130750848	1.152365106	0.995457648	1.13311902	1.223435438	1.058595873	1.084801605	0.936474254	0.984007254	0.88306332	0.928549703	0.943329171	1.001676962	0.7467232	1.144051749	0.984332651	0.975842835	0.863267762	1.15762344	1.138289532
1624127_at	1.038948573	1.117516199	0.967620714	0.918801766	0.895382	0.950135285	0.918207824	0.916055121	0.983582121	0.884108892	0.895767863	0.874382256	0.869541881	0.979457299	0.93369041	1.035716682	0.929694419	0.876459151	1.026156172	0.901492104	0.986984383	0.97612595	1.034771497	0.997655538
1624128_at	0.879095088	0.740269658	0.758189711	0.875771357	0.890839713	1.200802073	1.220452993	1.365645236	0.879083152	1.215367897	1.090884597	1.195214664	1.230722109	0.764332128	1.350806446	1.06817688	1.187533595	1.032505007	0.983085222	1.264590605	1.114112254	1.095638042	0.983898667	1.118965863
1624129_s_at	0.611966319	0.908669713	1.182566286	1.002843683	0.878675791	1.063553029	1.230419988	0.993551921	0.83370002	1.390824908	1.998808671	1.916878988	1.584909044	1.059515016	1.914610874	1.336875779	0.673474983	1.166006747	1.141312522	1.432153162	0.695826933	0.959010743	0.864382113	0.807490069
1624130_at	0.542839352	0.457600292	1.346671781	0.997045752	0.957390432	0.876644379	1.001698391	0.878617257	0.912333701	0.957790112	0.988468215	0.925623537	0.698183907	0.373368808	0.928275854	1.15072023	1.186274052	0.815927819	1.041420217	0.806691174	0.968963996	0.936422155	0.875158019	0.877127552
1624131_at	1.027354254	1.308304472	0.897264968	0.915137774	0.915501922	0.998555619	0.939279141	0.856165391	0.984361308	0.844200708	0.896520188	0.895179261	0.846113707	1.164307466	1.016929475	1.04255986	0.785256243	0.889936167	0.999602241	0.975415911	0.941641604	0.998504299	1.063108479	0.911513259
1624132_at	1.501206978	1.280735915	0.70905806	1.06283713	1.152404546	0.914295444	0.969454001	0.878587315	1.041819638	0.912740952	0.896112771	0.88723153	0.864502506	1.164545495	1.471006699	1.202006895	1.172144047	0.909278393	0.922277801	1.22379223	1.018555903	0.990089149	0.943103482	0.906270245
1624133_at	0.998499763	1.217715655	1.070278763	1.158852962	0.970123273	1.011485272	0.95786349	0.980541611	0.966085316	0.841992001	0.985880964	0.977751301	0.905636814	0.997321315	1.059077995	0.862715705	0.819977766	0.819010013	1.194541967	1.2276095	0.854050369	0.99175391	1.055980609	1.023675733
1624134_a_at	1.056267242	0.924726377	0.965888282	0.894306125	1.266924956	0.990304397	0.802786981	0.762178569	0.83539889	0.927367932	0.855608114	0.887065852	1.068959012	0.948012329	0.668674433	0.650362225	1.142248419	1.025181451	0.705887212	1.028156937	1.08386996	1.036766526	1.23358303	0.949415707
1624135_at	1.060547408	0.938747959	0.893784132	1.132580607	1.023517034	0.919763508	0.959266064	0.875073892	1.06526383	0.941026105	0.91857467	0.824025841	0.93928297	1.154239143	1.123387757	0.925685749	1.1297467	1.229551694	1.106557653	1.213573567	1.0244416	0.897070067	0.958820021	0.912232721
1624136_at	0.976043594	0.966232102	0.938098472	1.024567642	1.061851223	1.084988648	1.032718429	0.965505286	1.098297302	0.884978515	0.981545943	0.957818254	0.827461329	0.921447988	1.010494739	0.95502998	1.010154384	0.95365077	0.964888131	1.058076458	0.901617006	0.975826206	1.050614202	0.934916294
1624137_at	0.185420128	0.154688636	0.700149935	1.146825345	1.947861917	0.98934637	1.171149884	0.848557603	1.294171388	1.043975678	0.946370453	0.731734565	1.424997663	0.130182524	0.57329938	0.739126192	1.19866677	0.841577813	0.58876111	0.775644791	1.103136383	0.773200983	0.844764948	0.724550816
1624138_at	1.07395784	1.11927711	1.109048353	1.239874093	1.541786672	0.974362326	0.913623087	0.812165078	1.024524238	1.291943516	1.192345439	1.172053706	1.190736125	1.031044706	0.564402289	0.784335487	0.959510233	0.921170188	0.804180057	0.719592953	1.083531227	0.982981666	1.066481725	0.888949819
1624139_at	0.998168773	0.913310162	1.28729212	0.962379701	1.124711985	1.137601889	1.007948728	0.952859126	1.030761848	1.135515803	1.066863916	0.988011397	1.030441018	0.877781282	0.932700202	0.955068976	1.092913246	0.96109878	0.855667685	0.976578891	1.064349245	0.92608943	1.128630711	0.945344837
1624140_at	1.105941524	1.269911092	0.881918493	1.076589635	1.122255668	1.054803433	0.945268251	0.987200852	1.036499026	0.803304898	0.910495971	0.836540084	0.842576468	0.983981835	0.971847218	1.177841156	0.870881065	0.77484309	0.959308708	0.825108898	0.882271777	0.918774064	1.115877353	1.04436053
1624141_at	1.058366235	0.978751698	1.441741615	0.827731938	1.797501101	0.983068628	0.913671915	0.883492225	1.072048664	1.091242997	1.034898759	1.089940164	1.374052661	1.048562625	0.661869369	0.699666586	1.081342936	1.071326494	0.460490365	0.945978246	1.054444203	1.053185304	1.075953645	0.966968789
1624142_a_at	1.017689434	0.79645175	1.02222217	0.779058463	0.967777012	0.968003715	1.018185074	1.022688162	1.035531512	1.285766398	1.227241462	1.314246595	1.409799312	1.009998283	0.920967481	1.062866004	1.277779142	1.268122373	0.804997901	0.866494438	1.0476882	1.070894877	0.950714895	1.004422661
1624143_a_at	1.009121216	1.228398261	1.552132303	0.860871515	0.814156496	1.167346097	1.168235043	1.078971001	1.080216963	1.408663099	1.47678128	1.458997551	1.505539673	1.052180933	0.719028955	0.975669008	0.821493524	0.856547072	1.057378427	0.736959922	0.953873887	0.987957778	0.999239069	0.923590682
1624144_at	1.170930186	1.024003086	0.984843982	0.921424595	0.912995965	0.999679375	1.075438638	1.032868773	1.059517771	0.866035104	0.918559741	0.887325645	0.855917842	1.146649985	1.118438868	0.770691173	1.143483063	1.119772001	1.009231838	1.45121536	0.942818485	0.965996664	0.929555011	0.960416277
1624145_a_at	0.919731077	0.612585534	1.176751468	1.082826471	1.182939911	1.149532195	0.969450024	0.888611639	1.357481362	1.472896326	1.428982883	1.402299087	1.421893629	0.656885684	0.796571605	0.710534621	1.501392093	1.072316677	0.915368956	1.121087674	1.030730559	0.981326721	1.185757045	0.91661418
1624146_at	1.006492449	0.936342064	1.044452178	1.026853063	0.982647322	0.994789638	1.029981554	1.006244417	1.009452928	1.018914681	1.070370225	1.111004605	0.976887659	0.907483756	0.876089814	1.093472733	1.074919613	0.969179738	1.044986376	0.801199507	0.95192734	1.037962921	0.96583248	0.976953823
1624147_at	1.052395235	1.059615177	0.986275555	1.15266817	0.893208998	0.912337864	0.865322656	0.93551779	0.962720308	0.977367882	0.881696722	1.002634791	1.006872711	1.001162683	0.849769795	0.793274216	0.99318626	0.944836111	1.290479801	1.071218222	1.108508014	1.137165158	1.054332574	1.081120185
1624148_at	1.192289355	1.10540827	0.972370473	1.042012253	0.949445709	0.905060902	0.876627556	0.869183008	0.924267953	0.880841522	0.948220885	0.984437226	0.960436263	1.244531898	1.420711544	1.181144959	1.078596377	1.125857234	1.097495352	1.202825727	0.928941279	1.038193992	1.032434922	0.991507741
1624149_at	0.760286904	0.784826024	1.212623927	1.008484445	0.696282101	1.058377853	0.96546344	1.212286495	1.047497705	1.214311173	1.280492252	1.204972972	0.875850033	1.107680535	0.615127181	0.521479942	0.968733045	1.411370802	1.448384847	1.179579753	0.948315909	0.941023243	1.096238148	1.25565241
1624150_at	1.055313599	0.996961174	0.968680228	0.913239696	1.269807728	0.978858976	0.917143958	0.836422914	1.112950907	1.212181747	1.088687292	1.072442802	1.258513193	1.017921643	0.793677847	0.78372868	1.058530289	1.021024358	0.719195257	1.012694656	1.113434277	0.985078829	1.067290438	0.911986506
1624151_a_at	0.93928892	0.823683989	1.483695764	1.19977568	1.062991205	1.255498254	1.395640999	1.314879948	1.094839558	1.229716266	1.262818113	1.021560304	0.916152969	0.95522494	0.859283515	0.812392661	1.140351072	1.159698323	1.12867884	1.057719446	0.973787319	0.808952844	0.899585391	0.942133363
1624152_at	1.016466609	0.657770487	0.734200375	0.819433084	1.475803813	1.04897136	0.914567623	0.924930675	1.056004779	1.251061075	1.122766374	1.202862621	1.054037595	0.848024142	0.677327611	0.786669729	1.545321094	1.289240182	0.555245269	0.861006323	1.114266604	1.071338303	1.146958775	1.011331094
1624153_at	0.988928572	0.847569129	0.937301953	0.757048547	1.08379917	0.89562103	1.006656258	0.898356367	0.889485669	0.8935691	0.90830597	1.051458406	1.178604233	0.970677895	0.697953553	0.955442427	1.166782198	1.145249233	0.698513681	0.730502994	0.983775434	1.157603761	0.889698964	0.892416214
1624154_at	1.072961986	1.208025398	0.839195378	1.033607933	1.191770738	1.042661472	0.679826795	0.77206245	0.836518354	0.973143088	0.971638758	0.995994224	1.002728707	0.886125353	0.646056578	0.749313991	0.888194891	0.733532055	0.867287558	0.862197405	1.00154824	1.025066379	1.533716352	1.135675227
1624155_at	1.110462515	1.225216202	1.024356854	1.107202117	0.990331687	0.9520337	0.971583846	0.904091217	0.958594348	0.955999381	1.001762334	1.077245207	1.030835522	0.9218605	0.977923534	1.294340611	0.906340051	0.752406391	1.118011401	0.755538014	0.954317555	1.075350081	0.979878066	0.930533397
1624156_at	0.783492596	0.676793467	0.810524759	0.907647852	1.031772265	1.208463306	1.277456914	1.165142957	0.923547565	1.287581143	1.270782781	1.272480848	0.868888657	0.924817336	1.099459971	1.186118583	1.157653899	1.366469066	0.879697859	0.926939336	1.01321891	1.001336238	0.94599144	0.912080043
1624157_at	1.160539724	1.194789109	0.888223487	1.041490264	0.962497826	1.090601998	1.000650269	0.967594822	0.975255087	1.142360767	1.032335211	1.100853874	1.034348108	1.297804181	1.272196235	1.097285921	0.971334368	1.086220297	1.08207025	1.159402678	1.106579292	1.066372494	1.089893275	0.966966034
1624158_at	0.721679537	0.846967052	0.821979319	0.794184353	0.896316972	1.041159595	0.982816886	0.931816298	0.911338469	1.146506559	1.284808752	1.126009586	1.111731314	0.632922764	1.243961399	1.165260452	0.852075102	0.747281447	0.886053013	1.067539362	0.892355813	0.876402487	1.059362746	0.948107742
1624159_at	0.922437902	0.758575891	0.65439318	0.77617371	1.004200237	1.117006144	1.27491319	1.206675156	1.043791024	0.975158889	0.964945011	0.997953786	1.40104901	0.757796207	1.438003435	1.126763958	1.216012679	0.998972173	0.772927233	1.276224203	1.010584933	1.034207933	0.876142904	0.946476329
1624160_at	0.949875496	0.980521138	1.046584765	0.894176748	1.07246954	1.008849711	0.775059622	0.863379561	1.059574219	0.948177492	0.978536473	1.042976894	1.009556496	0.924125408	0.478288907	0.570509452	0.968745556	0.942483922	0.833754913	0.838354045	0.968975115	1.065853877	1.301641425	1.113952445
1624161_at	1.049611819	1.022282428	1.05198029	0.96722026	0.963908287	0.956778724	0.900562376	0.935433359	1.041978082	0.875293076	0.904104726	0.970229568	1.087490294	0.963950436	0.964954165	0.929980089	1.026733699	0.942939455	1.003435984	1.037607338	0.968132397	1.073138476	1.062423602	1.038721341
1624162_at	1.149401681	1.187548078	0.915527831	1.1612302	0.847887634	0.970343164	0.945319878	0.983442648	0.910054884	0.804637359	0.939504356	0.88254788	0.766609831	1.127267779	0.9933759	0.906099284	0.967878018	0.949239698	1.369556712	1.09632125	0.85644878	0.939376038	1.026470708	1.040327905
1624163_at	1.115804704	1.070984903	0.956582774	1.299856665	0.924517154	1.004930966	1.057624049	0.990930156	0.984307479	0.852089058	0.855762133	0.935988699	0.815918819	1.00559823	0.996815409	0.926505243	1.041849143	0.938947156	1.405984366	1.075887499	0.995707832	1.093748674	0.95017787	0.936939887
1624164_s_at	1.006265663	0.919587745	1.302306245	0.835951244	1.058531022	1.068062159	1.096343124	0.899570587	1.048104405	1.464692582	1.227241119	1.337139678	1.341265577	0.880494846	1.01721287	1.001487448	1.094257365	0.957488669	0.789727676	1.015702066	1.193483953	1.08954928	0.974204276	0.820519204
1624165_a_at	1.210016489	1.03305676	0.980837537	0.987781726	1.143308309	0.962511568	0.929700944	0.882634712	0.995915065	1.046831791	1.061208621	1.06366354	0.906657388	1.13735267	1.018872843	0.886803452	1.171297198	1.100958547	0.863967942	1.148927466	0.9864524	1.002313324	1.035291589	0.949374869
1624166_x_at	1.041961701	1.208125079	0.955765568	1.093744503	1.201447949	1.012192474	0.854436345	0.853933481	0.946369395	0.822325095	0.918736607	0.839042521	0.884189969	1.122537644	1.445561754	1.559519463	0.862461776	0.92915681	0.910355295	0.926927678	0.89506077	0.913256873	1.184631809	0.999411467
1624167_at	1.113330858	1.08906641	1.022459532	0.977610273	0.974498256	0.913329816	0.853650564	0.819226636	0.867646669	0.93717847	0.911977505	0.951046879	0.985249038	1.033480444	0.960003314	1.071028391	1.022280044	0.948959984	1.003193455	0.896337877	1.027633318	1.042840282	1.069910634	0.95967445
1624168_at	1.159715876	1.136363467	1.160674331	0.928749149	1.214805459	0.965795271	0.879636914	0.847341959	1.000114288	1.053808816	0.997063438	1.155173679	1.113827964	1.034065951	0.785384599	0.834587289	1.020550123	0.909978173	0.764525004	0.941045483	1.056912506	1.158575909	1.097947637	0.963286039
1624169_at	1.271029354	1.379050207	0.848837532	1.010764756	0.843465956	1.119758986	1.064560123	0.825186067	0.730611917	0.884635636	0.914580648	0.814670587	0.820306343	1.121511782	0.848492013	1.126870138	0.921670108	0.813249421	1.198346832	0.752963438	0.967258206	0.890758611	1.051851335	0.775142755
1624170_at	0.844959302	1.073095159	1.192239186	0.948848431	0.81293543	1.071659738	0.996668351	1.05767012	1.132049173	0.943091109	0.935146609	0.989181016	1.028848876	1.346253538	0.913440205	1.000184005	0.78740389	1.25455187	1.167187942	0.913272159	1.00849546	1.05778175	1.075242066	1.061205684
1624171_at	1.020387877	0.86231555	0.966140905	0.936226477	0.980578116	0.91498219	0.983484685	0.977523843	0.977019496	1.072632656	0.932894375	0.983863767	1.012401223	0.84198419	1.098573417	1.08907546	1.183311466	0.976422366	0.954769907	1.008721119	1.149790036	1.054635759	0.930347166	0.993939059
1624172_at	0.781794571	0.746970727	0.80741341	0.907461853	1.044948598	1.029733941	1.180510464	1.188431596	1.101165047	0.977417058	1.069585815	1.001992883	1.50661097	1.120220508	1.445312802	1.585031207	1.046620092	1.499684616	0.868427265	0.911851322	0.913827618	0.936804573	0.872278538	1.006709921
1624173_at	0.826926927	0.614799848	1.20884143	1.158831321	0.789606624	1.008938815	1.069317287	1.120185002	0.993188413	1.29513573	1.296473349	1.165927399	1.104559197	1.037607411	0.811126946	0.806763132	1.345034373	1.687715791	1.467605876	1.005409041	0.998968263	0.899306877	0.943535494	1.047570273
1624174_at	1.112604333	1.148689549	1.021280806	1.138409214	1.044740419	1.092774906	1.005548528	0.975308257	1.104293291	0.832633971	0.885108528	0.860537897	0.926594174	1.128406907	1.111297787	1.028741375	0.968585754	0.982342799	1.089657482	1.08024992	0.940713985	0.972239979	1.086745071	0.969926593
1624175_at	0.874132128	0.916772517	1.163793491	0.920132381	0.961041366	0.921452501	1.012512855	0.879745374	0.837939385	1.031713518	0.94540209	0.888712581	1.044634719	0.811425901	0.965373003	0.968460819	0.953488583	0.885089688	0.95743265	0.996811625	1.091295998	0.940036616	0.91006499	0.868873289
1624176_at	0.729393662	0.62787233	0.812978049	0.866783451	1.068318521	1.029415049	0.915709505	0.962939329	1.115053726	1.422327422	1.30155406	1.376345249	1.733129177	0.864579554	0.967205688	0.962182903	1.161691044	1.376998975	0.811353012	1.005220198	1.09279166	1.057462991	1.124172069	1.0515773
1624177_at	0.975789103	0.92522379	1.033241492	1.185005507	0.981684647	1.091948764	0.944466079	1.041676645	1.122645851	0.88603619	0.95814806	0.918243339	0.878120038	0.999597759	1.01544811	0.836050608	1.054651981	1.080384843	1.207114231	1.214577325	0.924738282	0.95835224	1.15615456	1.102926477
1624178_s_at	0.888730707	1.04177315	0.748698706	1.280247349	1.027838131	1.095162014	0.927076918	1.052507483	0.912977929	0.908725852	0.999260918	0.937393615	0.829029322	1.61004467	1.045613999	1.335909195	0.853094273	1.545484898	1.245572927	0.782698407	0.909397971	0.938086938	1.181306527	1.135296827
1624179_at	0.752403942	0.700426022	1.06205432	0.848981364	0.566014987	0.912843956	1.010840985	1.391396759	0.98932819	0.914573673	0.943807387	0.969469752	1.123370061	0.654984569	1.169047644	1.37076163	1.074209007	0.935123123	1.499927359	0.852845322	0.969025762	1.027190256	0.903053962	1.376474421
1624180_at	0.840568072	0.850950487	1.055480034	0.97858471	1.003722736	1.061236466	0.699302808	0.712373627	1.176036348	0.706789842	0.713779259	0.747478678	1.962363076	0.681664378	1.297739257	0.896836012	0.987799038	0.801062328	0.974955208	1.447019566	0.990207872	1.047212661	1.51756357	1.018691214
1624181_at	0.771559028	0.903480661	0.792233445	0.715013867	0.864601731	0.96820851	0.941471102	0.887908917	0.892127487	1.172306989	1.026100012	1.216677751	0.747188522	0.745489193	0.568638884	0.755116472	0.853985106	0.825130217	0.826986394	0.753047915	1.142488038	1.185730179	1.028399605	0.943107988
1624182_at	1.069806711	1.102815844	1.005806469	0.8458893	0.868714855	1.11083002	1.048455383	0.850044077	0.935579232	0.813017706	0.84718698	0.778944391	0.780156003	1.165668858	1.24511328	1.257699448	0.970068319	1.056993209	0.973724916	0.989992706	0.959667376	0.91944802	1.059491933	0.810758465
1624183_a_at	0.686378105	0.636625644	1.134455374	0.952256547	1.110614556	1.189723386	1.051155699	1.061536024	1.06406922	1.921364677	2.043505878	2.037124707	1.664412101	1.040772662	0.651087486	1.013747586	1.078150262	1.634826797	0.85741407	0.642257989	0.940229582	0.996877342	1.131824132	1.009875154
1624184_at	1.229386733	1.353589506	0.858705671	1.414317402	1.218173453	0.965439348	0.89527301	1.100298573	1.029636406	0.880663316	0.931208936	0.836033149	0.919579865	1.273307319	1.240377588	1.275008246	0.90824192	0.940689413	1.161014796	0.972838875	0.94572043	0.897793306	1.078374237	1.229008985
1624185_at	1.137898823	0.834019026	0.920507526	0.87894359	1.062833085	0.940197766	1.012160656	0.962546489	0.980989869	0.91741447	0.89676443	0.935308211	1.109472912	1.186786042	1.169814044	1.114996213	1.364355952	1.422972384	0.826981774	1.049164141	1.023027274	1.042980944	0.928901711	0.950981925
1624186_at	0.96599787	0.709556089	0.922569017	0.832951589	0.937926159	0.933007888	0.899598409	0.822252783	1.207086871	0.971037861	0.926679928	1.032309903	1.334560291	1.066701348	0.826397113	0.819858042	1.361411572	1.503336191	0.888078001	1.007975858	1.047867588	1.11398755	1.037138215	0.914022051
1624187_at	1.054619585	1.039280724	0.897817548	0.984729567	1.040967871	1.084739803	1.119064492	1.019215055	1.212789852	0.918353287	0.865373137	0.872239906	0.97646798	0.873956039	1.057517459	0.993138671	1.014759113	0.840923938	0.945974986	1.064823564	1.061222318	1.007935038	0.969327336	0.910774189
1624188_at	1.349548133	1.457447625	0.710502351	1.168839802	1.128149059	0.964210957	0.870069104	0.792216328	1.002885096	0.853200908	0.921023019	0.898426101	0.899096016	1.772819561	0.646064396	0.644107419	0.925966814	1.216386462	1.036068588	1.003038276	0.926362198	0.975465415	1.108200432	0.910521158
1624189_at	0.947934453	0.922999943	1.166513742	0.919378313	1.08099126	1.189502641	0.831125849	0.88808111	1.164885416	1.164688498	1.030142343	1.020821634	1.256623051	1.016024718	0.42123026	0.585878944	1.027014639	1.100785245	0.850495603	0.718971494	1.130609286	0.990952019	1.431194376	1.068527842
1624190_at	0.758669215	0.696952877	1.040809688	0.609348577	0.798010864	1.080680969	0.930253835	0.949591251	1.18458282	1.336609453	1.024095275	1.511683105	2.057762981	0.873041399	1.371962786	1.195656423	1.088551666	1.252654845	0.763584313	1.147455707	1.305161233	1.47611569	1.16170547	1.020787246
1624191_at	1.142392887	0.926957864	1.292908221	0.768474189	0.874496698	1.322360851	1.005115522	1.027096271	1.172676417	1.285094123	1.250477841	1.230667982	1.165371108	1.052304947	0.666996456	0.66003523	1.232410805	1.135224143	0.878761682	1.01054675	1.027682443	0.984158169	1.315630712	1.021868878
1624192_at	1.067350014	0.746268393	1.450524284	1.076570241	0.860830757	1.027197698	0.982645929	1.077780452	1.075269683	1.158992261	1.193767241	1.088536846	0.938364057	1.054350203	1.087101864	1.125762883	1.430249524	1.412829772	1.250617769	0.965657937	0.970869547	0.911850157	1.045338578	1.096814652
1624193_s_at	1.249101968	0.861620243	0.99875692	0.847916233	1.640582883	0.961849731	1.024229556	0.862802674	0.975699667	1.129702445	1.160262431	1.163683744	0.892850453	1.026556458	0.956945126	1.05985309	1.449712885	1.191425651	0.5168384	0.902903558	0.973661143	1.002948741	0.939095856	0.842391893
1624194_a_at	0.843872455	0.61656892	1.066604145	1.189079147	0.827162525	0.903045795	0.851966774	0.936889236	0.944168668	0.951129802	1.00494591	0.826984953	1.497574748	0.696010981	0.862567972	1.086237466	1.368658764	1.128845387	1.437539917	0.794087849	0.946448752	0.822914891	1.05995424	1.099678138
1624195_at	0.918711146	0.432868301	0.785881414	0.601421312	0.860917645	0.966351825	1.034921554	0.980282763	1.028485648	1.110470367	0.865856121	1.008998916	0.837893641	0.805583029	0.935730668	0.943708103	2.122380279	1.861034931	0.698581701	0.991546714	1.282511424	1.165319378	0.933744033	0.947204897
1624196_at	1.163744026	1.182519985	0.957535075	0.981483002	0.971987313	1.076431627	0.975645439	0.980115936	1.039216415	0.893987126	0.994298857	0.907387224	0.844946913	1.033446346	1.120685416	1.461669415	0.984122079	0.873935628	1.009769355	0.766716061	0.899113099	0.91259003	1.103302064	1.004582091
1624197_a_at	0.927354656	0.901905347	1.100552258	1.200994145	0.78732737	1.047494183	1.106059746	1.075473113	1.059606321	0.960255502	0.911114325	0.895573817	0.96750612	1.204745005	0.694097812	0.647872394	1.028217272	1.33577765	1.525406318	1.071349573	1.053935248	0.982943404	0.947050272	0.972346311
1624198_at	0.746002091	0.605153404	1.369534545	1.007301548	1.353942463	1.206235418	1.282430501	1.12849473	0.913167813	1.115514069	1.091903039	1.213275965	0.876820199	0.849398391	0.951128619	0.951038294	1.232748733	1.403608383	0.743976628	1.000094975	1.021623743	1.111157238	0.94058541	0.879965604
1624199_at	0.853697394	0.93452356	1.049666347	1.063798137	1.015481434	1.131720509	1.114280827	1.0293919	1.037399327	1.047310588	1.233666097	1.274222046	0.951845096	0.796950198	1.454790807	1.327322632	0.913510831	0.8527877	1.047580095	1.096034055	0.848941696	1.032874332	1.015651065	0.923817295
1624200_at	0.918822356	1.066657035	0.997900731	0.992996213	1.115735854	1.051344795	0.85826204	0.872687636	1.016350122	1.151275723	1.236527992	1.071474743	0.961126094	0.843773535	0.492171823	0.385630087	0.861403737	0.791044832	0.889992205	1.276279626	0.931055125	0.866518793	1.224969469	1.016807916
1624201_at	0.935375656	0.747090056	0.826013134	0.808452749	0.759069481	0.849797929	0.846404567	0.87518469	0.808159249	1.214565786	1.116430017	1.062895542	1.163699884	0.862765482	0.714961816	1.005241476	1.252025306	1.154834648	1.065057638	0.7112339	1.087901407	0.952048518	1.004009149	1.034002797
1624202_a_at	1.123670741	0.995055632	1.449678946	1.256557972	0.906017231	1.033309419	0.979955099	2.029444054	1.036933295	0.868685174	0.975348234	0.908413936	0.863915863	1.223631616	0.296832174	0.209431801	1.129254189	1.229711764	1.386902952	1.4173214	0.890641049	0.931373948	1.054445678	2.070956165
1624203_s_at	1.161232055	1.069947848	0.993665648	0.788144185	1.066085222	1.049745032	1.269127227	1.46519608	0.794659712	1.41360489	1.515055845	1.565393325	0.941787591	1.031121685	1.326011721	1.16020059	1.085316501	0.963712098	0.739288163	1.142915917	0.933038141	1.033224835	0.82713932	1.154491093
1624204_at	1.194752832	1.255181872	0.771921112	1.107085619	1.176023071	1.057866497	0.940331236	1.077029515	1.028038221	1.196832986	1.25538361	1.229649252	1.323829273	0.933781782	1.142250827	1.131559234	0.951856347	0.743941418	0.941380867	1.009448549	0.953360372	0.979500801	1.124993467	1.145372474
1624205_at	1.389353071	0.86647372	0.922917465	0.813135538	1.277778912	1.124049844	1.058391624	0.85501088	1.095773454	1.390445159	1.240146558	1.361268135	1.574023744	1.320626152	0.652378102	0.981763374	1.603456676	1.524138727	0.636366378	0.664496272	1.121194225	1.097667147	1.062035846	0.807839802
1624206_at	1.10589185	1.155509167	0.935266161	1.0314178	0.962714286	0.947291329	1.03889206	0.883329269	1.033274995	0.85496594	0.925993063	0.868594237	0.768675066	1.022475755	0.992578853	1.18533202	0.957060214	0.88487031	1.071364386	0.837384662	0.923296269	0.938013762	0.911828443	0.850260872
1624207_at	0.788988754	0.787809466	0.899493894	1.096696378	0.97214469	0.999912882	1.202132121	1.104396498	0.990373813	0.901812203	0.836903932	0.923991712	0.660584851	1.120415345	0.783208083	1.13026684	1.00149692	1.422190762	1.128120525	0.692940866	1.077557612	1.104059471	0.83178285	0.918698102
1624208_s_at	0.84910888	0.962590548	1.03898897	0.764845777	0.913472138	1.040562107	0.885861179	0.952200241	1.147307803	1.734350304	1.366009556	1.844199746	1.695903686	0.874892437	0.884395176	0.926981322	0.882108059	0.90889365	0.837295135	0.954059326	1.26964727	1.350063576	1.174633376	1.074886522
1624209_at	1.008750305	1.300064663	0.874982109	1.136905938	1.064306674	0.78811078	0.812188265	0.816435484	0.844874848	0.786519769	0.825040125	0.808610574	0.849906447	0.936038383	0.984514237	1.000143375	0.775923178	0.719993712	1.06821273	0.984373102	0.95331093	0.980086361	0.970354797	1.005229352
1624210_at	0.950023986	1.02680279	1.106057212	0.890683517	1.100242324	0.998704913	0.811002775	0.823257502	1.023211334	1.268698896	1.450115115	1.292231236	0.759273	1.143485116	0.365888438	0.628567979	0.925225365	1.11363655	0.809533953	0.582098437	0.874895298	0.89112321	1.231444508	1.015110586
1624211_at	0.529267447	0.619863471	1.041010121	0.948346842	1.135829863	1.029344495	1.07879272	0.94054523	0.860798048	1.172237822	1.29422667	1.291955394	0.607159341	0.929317327	1.291815803	0.909877287	0.853845197	1.499229058	0.834937409	1.41976926	0.905743831	0.998245071	0.954163368	0.871849812
1624212_at	0.662733367	0.568727907	0.763334503	0.741332361	0.548751829	0.991475695	1.044757476	0.947266275	1.100509734	1.437439483	0.978303444	1.359488549	2.457498355	0.524123895	1.005458586	0.803528278	1.165290745	0.921572317	1.350942853	1.251304544	1.469318637	1.389638928	0.949000813	0.906685328
1624213_at	1.051161666	0.843265949	0.950090384	0.791345976	1.016157668	0.989646395	0.81550966	0.84632542	1.209808918	1.143630161	0.882924642	1.147296925	1.43842211	1.071058367	0.865694587	0.864082481	1.246536359	1.270131171	0.778762983	1.001865686	1.295274938	1.299427913	1.213531174	1.037787117
1624214_at	0.782065065	0.741094991	0.991330456	1.041635141	1.002427304	0.931265275	0.701957055	0.769600516	1.035863315	0.943597403	0.905864542	0.895804065	0.971365363	0.841482094	0.746138089	0.571593346	1.05528316	1.135457807	1.039112898	1.305365248	1.041653977	0.98889406	1.32666987	1.096364101
1624215_s_at	1.017000776	0.971782608	1.266477761	1.032375716	1.111401063	1.012548771	0.980551122	0.871538044	0.970651433	0.964709698	0.979321528	0.907128246	0.96405432	1.003900205	0.858521991	0.960143741	1.046531155	1.033050187	0.928895743	0.894159857	0.98507964	0.92628235	1.032632312	0.888824687
1624216_at	1.116427964	1.369578234	0.75948427	1.114960528	0.905078497	1.109293599	1.05292773	1.056297476	1.180518248	0.595117921	0.647015832	0.664646596	0.681036004	1.004492294	1.378729398	1.796887244	0.815161877	0.733431847	1.231893733	0.767287654	0.919788808	1.027249354	1.053532514	1.003200359
1624217_at	0.929696264	1.229864738	0.898407163	1.249239301	0.958120188	0.971427286	0.853694846	0.880689817	1.011513675	0.879437044	1.010510252	0.902487878	0.911531127	1.197609939	1.217301089	1.237182729	0.75593375	0.973773702	1.303844044	0.983929908	0.870290076	0.893101159	1.137909278	1.031621335
1624218_at	1.201495097	1.549309129	0.890905738	1.133881858	0.865275348	1.179604834	1.007257407	1.101627851	1.012090802	1.011699191	1.125380297	0.861397052	1.001075369	1.068164288	0.883504793	0.914142517	0.775503787	0.689445553	1.31042894	0.96648474	0.898984275	0.765427522	1.171105643	1.093690494
1624219_s_at	1.09875319	1.280793716	0.83135374	1.210527607	0.859613551	0.982148325	1.097962309	0.862187519	1.056560759	0.99345785	1.283580833	1.266802126	0.820453367	1.74455559	0.944524318	0.824575785	0.857868973	1.362089436	1.408223038	1.145466961	0.773973734	0.986928204	0.894519163	0.78526149
1624220_s_at	1.121140407	1.155367211	1.144874437	0.906289592	0.884501502	0.98745891	1.147765159	1.048917316	1.021851213	0.963030762	0.965458915	0.960932492	0.876241028	1.200316883	1.025352337	1.015996294	0.970375822	1.038905096	1.024633187	1.009208737	0.997484976	0.995311636	0.860331839	0.91387799
1624221_at	0.987751372	1.050833532	0.873179236	0.977064574	0.971366408	0.975653713	0.938843439	1.02233106	1.15452042	0.776363264	0.774148827	0.707771241	0.709253736	0.923934169	1.246460486	1.23142019	0.939969408	0.879239328	1.005866134	1.012213781	1.00286048	0.914257332	1.039208107	1.088926031
1624222_s_at	0.922146058	0.756546386	0.916144321	0.955261187	1.051439468	0.949705614	0.916755554	0.916176186	1.020121963	1.10332976	1.100675093	1.222349715	1.107814851	0.880248791	0.765134633	0.845185542	1.218888987	1.163509346	0.90852704	0.905285993	1.002411853	1.110545448	1.035942035	0.999368024
1624223_at	1.106062916	1.217602665	0.994926213	1.183963802	0.94609488	0.947720704	1.046984819	0.911074174	1.090266554	0.841818497	0.879273523	0.939687396	0.922040403	0.965971233	0.90638195	0.829611147	0.908393968	0.793338633	1.251421847	1.092538297	0.957402305	1.068708851	0.905190493	0.870188524
1624224_at	1.182502797	1.082579877	0.921972316	1.191910327	0.94369297	1.048647079	0.999332996	0.978653301	0.947080067	0.923225384	0.935783439	0.884400096	1.053666487	0.981317591	1.203993316	0.973918012	1.092300737	0.906462065	1.263027664	1.236236829	0.98658017	0.945090562	1.049346997	0.979306502
1624225_at	0.773922259	0.771464159	0.996780601	0.979167646	0.951373687	1.054414617	1.201008179	1.028167227	1.049421142	0.895744835	0.887940372	0.888908975	1.044758925	0.863076544	1.024345101	1.265573611	1.003186279	1.118751317	1.029214555	0.809391956	1.008789399	1.001090842	0.877941246	0.856086782
[truncated: 17,588 more rows]
