# Supplementary material for: Microgravity simulation by diamagnetic levitation: effects of a strong gradient magnetic field on the transcriptional profile of Drosophila melanogaster
Source: BMC Genomics. 2012 Feb 1;13:52. doi: 10.1186/1471-2164-13-52 (PMC3305489; doi:10.1186/1471-2164-13-52)
Supplement: Additional file 3 — GEDI analysis files, including each cluster list of probesets and their expression ratio for each condition (zip file). [file 1471-2164-13-52-S3.ZIP › Herranz BMCGenomics _ GEDI/Z_setting.xml]

<?xml version="1.0" encoding="UTF-8" standalone="no"?>
<!DOCTYPE preferences SYSTEM "http://java.sun.com/dtd/preferences.dtd">
<preferences EXTERNAL_XML_VERSION="1.0">
  <root type="user">
    <map/>
    <node name="org">
      <map/>
      <node name="childrenshospital">
        <map/>
        <node name="gedi">
          <map/>
          <node name="model">
            <map>
              <entry key="x_grid" value="20"/>
              <entry key="y_grid" value="16"/>
              <entry key="som_train_num1" value="60"/>
              <entry key="som_train_num2" value="120"/>
              <entry key="som_train_quality" value="Maximum"/>
              <entry key="neighborhood" value="4.0"/>
              <entry key="beta" value="0.5"/>
              <entry key="conscience" value="3.0"/>
              <entry key="nbh_block" value="4"/>
              <entry key="neighborhood2" value="1.0"/>
              <entry key="beta2" value="0.05"/>
              <entry key="conscience2" value="3.0"/>
              <entry key="nbh_block2" value="2"/>
              <entry key="clip" value="0.0010"/>
              <entry key="random_seed" value="1"/>
              <entry key="init_method" value="Linear Initilization"/>
              <entry key="distance_metrics" value="0"/>
              <entry key="color_cut_off_ratio" value="2.43"/>
              <entry key="tile_size" value="12"/>
              <entry key="seperator_size" value="0"/>
              <entry key="max_map_width" value="240"/>
              <entry key="cross_size" value="None"/>
              <entry key="frame_number" value="10"/>
              <entry key="total_movie_Time" value="2.0"/>
              <entry key="normalize_weight_vector" value="false"/>
              <entry key="debug" value="false"/>
              <entry key="root_dir" value="C:\Program Files\gedi"/>
              <entry key="default_file" value="C:\Users\Raul\Desktop\GEDI software\magnet GEDI 20x16\magnet 20x16.gdi"/>
              <entry key="default_input_dir" value="C:\Program Files\gedi\InputData"/>
              <entry key="default_output_dir" value="C:\Program Files\gedi\OutputData"/>
            </map>
          </node>
        </node>
      </node>
    </node>
  </root>
</preferences>
